# Supplementary material for: Targeting Osteoporosis-Osteoarthritis Comorbidity: Multi-Omics Identification of SON and Exploration of Therapeutic Agents
Source: Int J Mol Sci. 2026 May 28;27(11):4905. doi: 10.3390/ijms27114905 (PMC13256101; doi:10.3390/ijms27114905)
Supplement: Supplementary file 1 [file ijms-27-04905-s001.zip › Supplementary Table.xlsx]

## Sheet: table S1. GS1
Gene Set1
NFE2L1
SON
PSMA7
PSMD1
EIF4A3
KIAA0141
MAN2A2
SIAH1
RBBP6
ATP5C1
SLC16A5
UPF3A
TFRC
EI24
TBC1D2B
TMEM43
PRDM4
HEATR1
DPEP2
CHIC2
ASTE1
TERF2IP
NUP153
MAML1
BET1
STAMBP
NUBP1
CLP1
SPATA2
STX8
PTPN2
MEF2B
PAFAH2
CRLF3
ZNF239
PDK1
KCNJ2
CD40LG
PIGO
RBM12
TMEM2
CCDC51
PAPOLG
GIMAP6
TM2D3

## Sheet: table S2. GS2
Gene Set2
BRD1
BTAF1
C1orf56
DCLRE1C
DDX3X
EML4
FNBP4
GCC2
ID3
KTN1
LOC102724250
LOC150776
LOC728392
LTN1
LUC7L3
MORC3
NAA16
NUP153
PRPF4B
SCAF11
SF3B1
SLTM
SMCHD1
SMN1
SON
SPEN
SSR4
SYK
TMEM131
TTC3
USP47

## Sheet: table S3. IVs
Table S3. Comprehensive list of SNPs used as instrumental variables in MR analysis.
pos.exposure	pval.exposure	beta.exposure	se.exposure	chr.exposure	samplesize.exposure	id.exposure	SNP	effect_allele.exposure	other_allele.exposure	eaf.exposure	exposure	mr_keep.exposure	pval_origin.exposure	data_source.exposure	F_statistics	ENSEMBL
130692616	3.93188e-50	-0.218817	0.0146973	3	31684	eqtl-a-ENSG00000034533	rs1061483	G	A	0.202432	|| id:eqtl-a-E	TRUE	reported	igd	221.646	|| id:eqtl-a-E
190441317	3.85869e-07	0.0648308	0.0127723	2	26280	eqtl-a-ENSG00000072274	rs2882877	G	A	0.317656	|| id:eqtl-a-E	TRUE	reported	igd	25.7627	|| id:eqtl-a-E
195804449	7.20112e-34	0.251265	0.0207118	3	26491	eqtl-a-ENSG00000072274	rs41300427	T	C	0.0897852	|| id:eqtl-a-E	TRUE	reported	igd	147.162	|| id:eqtl-a-E
195906747	1e-200	-0.456246	0.0141673	3	26280	eqtl-a-ENSG00000072274	rs28429906	G	A	0.207439	|| id:eqtl-a-E	TRUE	reported	igd	1037.03	|| id:eqtl-a-E
195604421	9.13272e-16	-0.126155	0.015695	3	25942	eqtl-a-ENSG00000072274	rs75070205	C	T	0.173117	|| id:eqtl-a-E	TRUE	reported	igd	64.603	|| id:eqtl-a-E
195949022	7.39095e-13	-0.131314	0.0183097	3	26150	eqtl-a-ENSG00000072274	rs78843541	C	T	0.119579	|| id:eqtl-a-E	TRUE	reported	igd	51.4312	|| id:eqtl-a-E
56849749	2.57448e-07	-0.063057	0.0122388	3	14263	eqtl-a-ENSG00000082641	rs1354034	C	T	0.618137	|| id:eqtl-a-E	TRUE	reported	igd	26.5417	|| id:eqtl-a-E
46097153	8.12269e-55	-0.227503	0.0145899	17	14259	eqtl-a-ENSG00000082641	rs757352	G	A	0.793949	|| id:eqtl-a-E	TRUE	reported	igd	243.113	|| id:eqtl-a-E
46180724	5.60661e-48	-0.192756	0.0132451	17	14263	eqtl-a-ENSG00000082641	rs4794447	C	T	0.725976	|| id:eqtl-a-E	TRUE	reported	igd	211.76	|| id:eqtl-a-E
60726139	2.91743e-19	-0.234645	0.026154	20	30748	eqtl-a-ENSG00000101182	rs1475224	C	T	0.0544583	|| id:eqtl-a-E	TRUE	reported	igd	80.4856	|| id:eqtl-a-E
31265490	2.10882e-09	-0.0826015	0.0137915	6	8491	eqtl-a-ENSG00000102245	rs2247056	C	T	0.753447	|| id:eqtl-a-E	TRUE	reported	igd	35.8633	|| id:eqtl-a-E
10845388	1.16923e-16	0.154057	0.018592	16	31569	eqtl-a-ENSG00000103274	rs59073622	G	A	0.115271	|| id:eqtl-a-E	TRUE	reported	igd	68.6567	|| id:eqtl-a-E
56849749	2.88802e-24	0.124051	0.0122058	3	31684	eqtl-a-ENSG00000105829	rs1354034	C	T	0.618137	|| id:eqtl-a-E	TRUE	reported	igd	103.286	|| id:eqtl-a-E
93614376	1.73241e-08	-0.231705	0.0411072	7	20796	eqtl-a-ENSG00000105829	rs7806086	G	C	0.0213727	|| id:eqtl-a-E	TRUE	reported	igd	31.7682	|| id:eqtl-a-E
93649396	4.39542e-180	-0.342224	0.0119597	7	27815	eqtl-a-ENSG00000105829	rs7804417	G	A	0.373813	|| id:eqtl-a-E	TRUE	reported	igd	818.746	|| id:eqtl-a-E
148200011	5.99363e-10	0.0746013	0.0120509	5	31569	eqtl-a-ENSG00000109220	rs56330463	C	T	0.582097	|| id:eqtl-a-E	TRUE	reported	igd	38.3201	|| id:eqtl-a-E
54685880	2.9061e-08	-0.142118	0.0256212	12	29836	eqtl-a-ENSG00000109220	rs35979828	T	C	0.0571059	|| id:eqtl-a-E	TRUE	reported	igd	30.7659	|| id:eqtl-a-E
108081179	1e-200	0.486845	0.0138324	12	31568	eqtl-a-ENSG00000110851	rs11113439	T	C	0.21751	|| id:eqtl-a-E	TRUE	reported	igd	1238.68	|| id:eqtl-a-E
108026082	2.24182e-16	0.11624	0.0141615	12	31684	eqtl-a-ENSG00000110851	rs7974869	C	T	0.772408	|| id:eqtl-a-E	TRUE	reported	igd	67.3698	|| id:eqtl-a-E
236767826	2.97509e-46	0.173569	0.012156	1	30435	eqtl-a-ENSG00000119285	rs4233465	C	T	0.617009	|| id:eqtl-a-E	TRUE	reported	igd	203.861	|| id:eqtl-a-E
24550930	8.10214e-57	0.216593	0.0136354	16	30563	eqtl-a-ENSG00000122257	rs9922288	G	A	0.750641	|| id:eqtl-a-E	TRUE	reported	igd	252.304	|| id:eqtl-a-E
234990900	1.28709e-09	-0.124637	0.0205371	1	31569	eqtl-a-ENSG00000123700	rs58653258	C	T	0.092285	|| id:eqtl-a-E	TRUE	reported	igd	36.8289	|| id:eqtl-a-E
43359061	6.67421e-19	-0.120139	0.013529	2	27399	eqtl-a-ENSG00000123700	rs12466022	A	C	0.260124	|| id:eqtl-a-E	TRUE	reported	igd	78.8506	|| id:eqtl-a-E
148200011	3.69233e-14	0.0911812	0.0120428	5	31569	eqtl-a-ENSG00000123700	rs56330463	C	T	0.582097	|| id:eqtl-a-E	TRUE	reported	igd	57.3229	|| id:eqtl-a-E
144385777	8.11895e-16	-0.214165	0.0265967	6	25735	eqtl-a-ENSG00000123700	rs149110519	T	C	0.0526158	|| id:eqtl-a-E	TRUE	reported	igd	64.8347	|| id:eqtl-a-E
28724374	9.9106e-21	0.122194	0.013087	7	31355	eqtl-a-ENSG00000123700	rs56388170	T	G	0.289189	|| id:eqtl-a-E	TRUE	reported	igd	87.175	|| id:eqtl-a-E
50370254	4.39491e-08	0.0912217	0.0166639	7	30077	eqtl-a-ENSG00000123700	rs149007767	T	C	0.149708	|| id:eqtl-a-E	TRUE	reported	igd	29.965	|| id:eqtl-a-E
38163295	4.45964e-18	0.106011	0.0122322	17	31569	eqtl-a-ENSG00000123700	rs12600856	C	T	0.379553	|| id:eqtl-a-E	TRUE	reported	igd	75.1044	|| id:eqtl-a-E
68468079	1.26241e-21	-0.120112	0.0125734	17	31563	eqtl-a-ENSG00000123700	rs4080890	C	G	0.665433	|| id:eqtl-a-E	TRUE	reported	igd	91.2515	|| id:eqtl-a-E
68169005	8.02047e-94	-0.377756	0.0183843	17	31239	eqtl-a-ENSG00000123700	rs9890133	G	A	0.114986	|| id:eqtl-a-E	TRUE	reported	igd	422.183	|| id:eqtl-a-E
73548454	9.83785e-28	-0.363148	0.0332727	2	26153	eqtl-a-ENSG00000124356	rs62149626	A	G	0.0328057	|| id:eqtl-a-E	TRUE	reported	igd	119.113	|| id:eqtl-a-E
73744846	5.88803e-10	-0.226173	0.036519	2	25077	eqtl-a-ENSG00000124356	rs111541022	A	G	0.0272309	|| id:eqtl-a-E	TRUE	reported	igd	38.3539	|| id:eqtl-a-E
74053992	9.21298e-91	0.465351	0.0230337	2	31138	eqtl-a-ENSG00000124356	rs72915479	A	G	0.0697568	|| id:eqtl-a-E	TRUE	reported	igd	408.137	|| id:eqtl-a-E
50370254	2.11159e-10	-0.105827	0.0166578	7	29863	eqtl-a-ENSG00000124356	rs149007767	T	C	0.149708	|| id:eqtl-a-E	TRUE	reported	igd	40.3579	|| id:eqtl-a-E
144385777	6.84179e-07	-0.132262	0.0266345	6	20660	eqtl-a-ENSG00000124789	rs149110519	T	C	0.0526158	|| id:eqtl-a-E	TRUE	reported	igd	24.6569	|| id:eqtl-a-E
17589375	5.20475e-18	0.117206	0.0135517	6	26493	eqtl-a-ENSG00000124789	rs17330192	C	T	0.258899	|| id:eqtl-a-E	TRUE	reported	igd	74.7962	|| id:eqtl-a-E
50370254	9.85145e-10	0.101822	0.0166596	7	25002	eqtl-a-ENSG00000124789	rs149007767	T	C	0.149708	|| id:eqtl-a-E	TRUE	reported	igd	37.3525	|| id:eqtl-a-E
188072513	1.50671e-08	0.0683687	0.0120771	3	31684	eqtl-a-ENSG00000133561	rs9865818	G	A	0.412323	|| id:eqtl-a-E	TRUE	reported	igd	32.0451	|| id:eqtl-a-E
150387942	1e-200	-0.616573	0.0195694	7	31684	eqtl-a-ENSG00000133561	rs79004290	T	C	0.0955504	|| id:eqtl-a-E	TRUE	reported	igd	992.628	|| id:eqtl-a-E
150529416	2.97221e-07	-0.154978	0.0302396	7	29002	eqtl-a-ENSG00000133561	rs12535470	G	A	0.0402892	|| id:eqtl-a-E	TRUE	reported	igd	26.2638	|| id:eqtl-a-E
150284200	1.61696e-63	0.231888	0.0137828	7	31684	eqtl-a-ENSG00000133561	rs6950421	T	C	0.240783	|| id:eqtl-a-E	TRUE	reported	igd	283.044	|| id:eqtl-a-E
78102517	3.05492e-123	-0.286213	0.0121227	17	31679	eqtl-a-ENSG00000141543	rs12451471	T	C	0.365396	|| id:eqtl-a-E	TRUE	reported	igd	557.382	|| id:eqtl-a-E
78068948	5.80898e-29	-0.152488	0.0136535	17	31593	eqtl-a-ENSG00000141543	rs1982244	T	C	0.251716	|| id:eqtl-a-E	TRUE	reported	igd	124.726	|| id:eqtl-a-E
78214665	7.15896e-07	-0.0658159	0.0132768	17	27280	eqtl-a-ENSG00000141543	rs12952793	T	G	0.722247	|| id:eqtl-a-E	TRUE	reported	igd	24.5721	|| id:eqtl-a-E
125444604	9.75214e-52	-0.18666	0.0123344	11	31569	eqtl-a-ENSG00000149547	rs1002777	T	C	0.355496	|| id:eqtl-a-E	TRUE	reported	igd	229.002	|| id:eqtl-a-E
125550239	9.18967e-15	-0.104966	0.0135441	11	31684	eqtl-a-ENSG00000149547	rs555144	C	T	0.740238	|| id:eqtl-a-E	TRUE	reported	igd	60.0578	|| id:eqtl-a-E
173351199	1e-200	-0.459437	0.0147393	2	31300	eqtl-a-ENSG00000152256	rs2701268	A	G	0.187836	|| id:eqtl-a-E	TRUE	reported	igd	971.562	|| id:eqtl-a-E
173559952	1.15985e-22	0.200218	0.0204369	2	31684	eqtl-a-ENSG00000152256	rs836601	G	T	0.907137	|| id:eqtl-a-E	TRUE	reported	igd	95.9729	|| id:eqtl-a-E
173216560	4.50537e-08	0.253216	0.0462934	2	24657	eqtl-a-ENSG00000152256	rs74912607	G	A	0.0167756	|| id:eqtl-a-E	TRUE	reported	igd	29.9164	|| id:eqtl-a-E
173326919	8.93305e-41	-0.174758	0.0130702	2	31568	eqtl-a-ENSG00000152256	rs2357411	G	A	0.287321	|| id:eqtl-a-E	TRUE	reported	igd	178.765	|| id:eqtl-a-E
26902388	6.20898e-07	0.0727162	0.0145879	1	30902	eqtl-a-ENSG00000158006	rs6668958	G	T	0.210458	|| id:eqtl-a-E	TRUE	reported	igd	24.8456	|| id:eqtl-a-E
26304999	1e-200	-0.474887	0.0145376	1	31684	eqtl-a-ENSG00000158006	rs298443	G	A	0.19313	|| id:eqtl-a-E	TRUE	reported	igd	1067.01	|| id:eqtl-a-E
48575315	7.99466e-14	-0.225742	0.030219	20	31355	eqtl-a-ENSG00000158480	rs11697848	T	C	0.0402588	|| id:eqtl-a-E	TRUE	reported	igd	55.8003	|| id:eqtl-a-E
34848517	3.39156e-20	0.120337	0.013072	21	26394	eqtl-a-ENSG00000159140	rs2843974	C	G	0.709603	|| id:eqtl-a-E	TRUE	reported	igd	84.7386	|| id:eqtl-a-E
34768097	2.1928e-07	-0.0620497	0.0119732	21	31469	eqtl-a-ENSG00000159140	rs9976971	G	A	0.558051	|| id:eqtl-a-E	TRUE	reported	igd	26.8554	|| id:eqtl-a-E
179137436	1.51635e-12	0.084154	0.0118981	5	27736	eqtl-a-ENSG00000161021	rs13174472	T	C	0.525617	|| id:eqtl-a-E	TRUE	reported	igd	50.0222	|| id:eqtl-a-E
35046198	2.37137e-130	0.285161	0.0117388	9	31569	eqtl-a-ENSG00000165282	rs2802384	T	C	0.557032	|| id:eqtl-a-E	TRUE	reported	igd	590.072	|| id:eqtl-a-E
50370254	3.92645e-12	-0.11557	0.0166532	7	29863	eqtl-a-ENSG00000167202	rs149007767	T	C	0.149708	|| id:eqtl-a-E	TRUE	reported	igd	48.1577	|| id:eqtl-a-E
111865049	1.25389e-09	-0.0723993	0.0119215	12	28204	eqtl-a-ENSG00000167202	rs7310615	G	C	0.537476	|| id:eqtl-a-E	TRUE	reported	igd	36.8787	|| id:eqtl-a-E
77758680	3.99071e-07	-0.0981186	0.0193554	15	31345	eqtl-a-ENSG00000167202	rs4349115	A	G	0.105517	|| id:eqtl-a-E	TRUE	reported	igd	25.6963	|| id:eqtl-a-E
78261902	2.85102e-137	-0.363689	0.0145836	15	27643	eqtl-a-ENSG00000167202	rs4886981	A	G	0.199214	|| id:eqtl-a-E	TRUE	reported	igd	621.87	|| id:eqtl-a-E
78408134	1.85396e-17	0.116898	0.0137482	15	31353	eqtl-a-ENSG00000167202	rs12438507	G	C	0.247924	|| id:eqtl-a-E	TRUE	reported	igd	72.2928	|| id:eqtl-a-E
85806068	9.1601e-15	-0.0933058	0.012039	2	26494	eqtl-a-ENSG00000167261	rs3731827	C	T	0.418566	|| id:eqtl-a-E	TRUE	reported	igd	60.0625	|| id:eqtl-a-E
42515791	3.10399e-09	0.086526	0.0146008	6	22748	eqtl-a-ENSG00000167261	rs16895831	T	C	0.209742	|| id:eqtl-a-E	TRUE	reported	igd	35.1157	|| id:eqtl-a-E
144385777	6.33782e-08	0.144043	0.0266302	6	20660	eqtl-a-ENSG00000167261	rs149110519	T	C	0.0526158	|| id:eqtl-a-E	TRUE	reported	igd	29.2545	|| id:eqtl-a-E
50370254	1.45278e-33	0.20038	0.0165961	7	25002	eqtl-a-ENSG00000167261	rs149007767	T	C	0.149708	|| id:eqtl-a-E	TRUE	reported	igd	145.768	|| id:eqtl-a-E
61650831	1.24681e-08	0.0884161	0.0155299	8	26494	eqtl-a-ENSG00000167261	rs7846314	T	A	0.178349	|| id:eqtl-a-E	TRUE	reported	igd	32.411	|| id:eqtl-a-E
6447522	1.79891e-07	0.0622346	0.0119249	12	26609	eqtl-a-ENSG00000167261	rs4149577	A	G	0.537074	|| id:eqtl-a-E	TRUE	reported	igd	27.2346	|| id:eqtl-a-E
68671850	1.85072e-09	0.251963	0.0419205	16	10352	eqtl-a-ENSG00000167261	rs139680805	T	C	0.0205274	|| id:eqtl-a-E	TRUE	reported	igd	36.1191	|| id:eqtl-a-E
68077071	1.08143e-166	0.319386	0.0116066	16	25545	eqtl-a-ENSG00000167261	rs12934863	G	A	0.479194	|| id:eqtl-a-E	TRUE	reported	igd	757.16	|| id:eqtl-a-E
67339911	1.21619e-15	0.342281	0.0427701	16	16655	eqtl-a-ENSG00000167261	rs80119382	T	C	0.0196638	|| id:eqtl-a-E	TRUE	reported	igd	64.0373	|| id:eqtl-a-E
114614485	1.42649e-07	-0.193782	0.0368289	13	11220	eqtl-a-ENSG00000169062	rs72670618	T	C	0.0267825	|| id:eqtl-a-E	TRUE	reported	igd	27.6804	|| id:eqtl-a-E
114510489	5.15146e-08	-0.0648413	0.0119062	13	17573	eqtl-a-ENSG00000169062	rs9550246	C	T	0.474734	|| id:eqtl-a-E	TRUE	reported	igd	29.6557	|| id:eqtl-a-E
114907255	6.96306e-37	0.218156	0.0171947	13	25980	eqtl-a-ENSG00000169062	rs4566030	G	A	0.137317	|| id:eqtl-a-E	TRUE	reported	igd	160.958	|| id:eqtl-a-E
114990250	1e-200	0.519759	0.0135179	13	26482	eqtl-a-ENSG00000169062	rs7318764	T	G	0.227003	|| id:eqtl-a-E	TRUE	reported	igd	1478.27	|| id:eqtl-a-E
103434253	6.94704e-09	-0.0737774	0.0127376	4	31569	eqtl-a-ENSG00000170190	rs3774937	C	T	0.320593	|| id:eqtl-a-E	TRUE	reported	igd	33.5462	|| id:eqtl-a-E
73066714	9.85372e-08	-0.142312	0.0267033	17	28405	eqtl-a-ENSG00000170190	rs71380868	C	T	0.0523146	|| id:eqtl-a-E	TRUE	reported	igd	28.4003	|| id:eqtl-a-E
73086384	4.50817e-147	0.320611	0.0124141	17	31591	eqtl-a-ENSG00000170190	rs34454308	T	C	0.325313	|| id:eqtl-a-E	TRUE	reported	igd	666.959	|| id:eqtl-a-E
9327820	1e-200	0.617962	0.0133718	17	31240	eqtl-a-ENSG00000170310	rs35666827	G	A	0.220848	|| id:eqtl-a-E	TRUE	reported	igd	2135.58	|| id:eqtl-a-E
9408381	1.0292e-55	-0.774016	0.0492242	17	14060	eqtl-a-ENSG00000170310	rs138337481	T	C	0.0145804	|| id:eqtl-a-E	TRUE	reported	igd	247.218	|| id:eqtl-a-E
9338122	2.034e-07	-0.178834	0.0344164	17	28275	eqtl-a-ENSG00000170310	rs79767866	C	T	0.0307974	|| id:eqtl-a-E	TRUE	reported	igd	26.9984	|| id:eqtl-a-E
9271544	2.77651e-12	0.08305	0.0118833	17	30902	eqtl-a-ENSG00000170310	rs9905003	G	A	0.503775	|| id:eqtl-a-E	TRUE	reported	igd	48.8402	|| id:eqtl-a-E
43360065	1.06999e-09	-0.0832398	0.0136492	2	26953	eqtl-a-ENSG00000170876	rs28498283	T	A	0.254318	|| id:eqtl-a-E	TRUE	reported	igd	37.1891	|| id:eqtl-a-E
14160014	2.19432e-46	0.258571	0.018082	3	31569	eqtl-a-ENSG00000170876	rs12488492	C	T	0.121575	|| id:eqtl-a-E	TRUE	reported	igd	204.475	|| id:eqtl-a-E
14214524	2.47343e-26	-0.36977	0.0348271	3	29066	eqtl-a-ENSG00000170876	rs2229089	A	G	0.0298654	|| id:eqtl-a-E	TRUE	reported	igd	112.719	|| id:eqtl-a-E
50370254	2.11159e-10	0.10583	0.0166578	7	30077	eqtl-a-ENSG00000170876	rs149007767	T	C	0.149708	|| id:eqtl-a-E	TRUE	reported	igd	40.3602	|| id:eqtl-a-E
127009395	4.31459e-10	-0.0988048	0.0158288	9	31569	eqtl-a-ENSG00000170876	rs55793580	T	C	0.169838	|| id:eqtl-a-E	TRUE	reported	igd	38.9612	|| id:eqtl-a-E
111884608	1.11892e-17	0.102004	0.0119149	12	28418	eqtl-a-ENSG00000170876	rs3184504	C	T	0.542056	|| id:eqtl-a-E	TRUE	reported	igd	73.2863	|| id:eqtl-a-E
57524089	3.23966e-37	0.160987	0.0126294	11	31569	eqtl-a-ENSG00000172409	rs11605731	G	C	0.325527	|| id:eqtl-a-E	TRUE	reported	igd	162.476	|| id:eqtl-a-E
231990667	9.09913e-123	0.286763	0.0121696	2	31683	eqtl-a-ENSG00000173692	rs765458	A	G	0.359046	|| id:eqtl-a-E	TRUE	reported	igd	555.221	|| id:eqtl-a-E
12775308	4.67197e-36	0.161773	0.0129034	18	31424	eqtl-a-ENSG00000175354	rs9965888	C	T	0.301037	|| id:eqtl-a-E	TRUE	reported	igd	157.172	|| id:eqtl-a-E
12922549	4.85177e-11	-0.106591	0.0162108	18	31315	eqtl-a-ENSG00000175354	rs12326918	A	G	0.15998	|| id:eqtl-a-E	TRUE	reported	igd	43.2319	|| id:eqtl-a-E
50370254	2.35229e-09	0.099487	0.0166606	7	29863	eqtl-a-ENSG00000176390	rs149007767	T	C	0.149708	|| id:eqtl-a-E	TRUE	reported	igd	35.6552	|| id:eqtl-a-E
29766425	7.83249e-11	-0.0773071	0.0118863	17	30603	eqtl-a-ENSG00000176390	rs2525580	T	C	0.504875	|| id:eqtl-a-E	TRUE	reported	igd	42.2977	|| id:eqtl-a-E
29080783	1e-200	-0.631083	0.0181752	17	26692	eqtl-a-ENSG00000176390	rs9891769	A	T	0.111149	|| id:eqtl-a-E	TRUE	reported	igd	1205.54	|| id:eqtl-a-E
102225416	1.71712e-100	0.260454	0.012239	15	31351	eqtl-a-ENSG00000184277	rs7171560	G	A	0.644466	|| id:eqtl-a-E	TRUE	reported	igd	452.838	|| id:eqtl-a-E
28724374	1.45001e-07	0.0689678	0.0131145	7	31141	eqtl-a-ENSG00000196470	rs56388170	T	G	0.289189	|| id:eqtl-a-E	TRUE	reported	igd	27.6542	|| id:eqtl-a-E
48390512	2.44681e-48	0.172809	0.0118287	16	31470	eqtl-a-ENSG00000196470	rs8053839	T	G	0.524484	|| id:eqtl-a-E	TRUE	reported	igd	213.418	|| id:eqtl-a-E
50370254	2.80092e-24	-0.168973	0.0166209	7	30077	eqtl-a-ENSG00000196547	rs149007767	T	C	0.149708	|| id:eqtl-a-E	TRUE	reported	igd	103.347	|| id:eqtl-a-E
91444375	2.39166e-21	0.122027	0.0128632	15	27310	eqtl-a-ENSG00000196547	rs11856281	G	A	0.306949	|| id:eqtl-a-E	TRUE	reported	igd	89.9875	|| id:eqtl-a-E
91480010	7.87046e-158	-0.496925	0.018565	15	31684	eqtl-a-ENSG00000196547	rs12904445	A	C	0.109888	|| id:eqtl-a-E	TRUE	reported	igd	716.415	|| id:eqtl-a-E
91489802	5.02805e-15	-0.159172	0.0203389	15	30962	eqtl-a-ENSG00000196547	rs2304939	G	A	0.0941206	|| id:eqtl-a-E	TRUE	reported	igd	61.2421	|| id:eqtl-a-E
91592297	1.4347e-08	0.0691955	0.0122055	15	31355	eqtl-a-ENSG00000196547	rs2386587	T	G	0.612957	|| id:eqtl-a-E	TRUE	reported	igd	32.1379	|| id:eqtl-a-E
33875262	6.19455e-10	0.0797997	0.0129011	17	31185	eqtl-a-ENSG00000196547	rs8073060	A	T	0.305723	|| id:eqtl-a-E	TRUE	reported	igd	38.2579	|| id:eqtl-a-E
43224701	1.17301e-13	0.118768	0.0160069	10	31668	eqtl-a-ENSG00000196793	rs10508868	G	A	0.164912	|| id:eqtl-a-E	TRUE	reported	igd	55.05	|| id:eqtl-a-E
43674162	2.37372e-07	-0.168616	0.0326307	10	28673	eqtl-a-ENSG00000196793	rs117615818	A	G	0.0343885	|| id:eqtl-a-E	TRUE	reported	igd	26.7002	|| id:eqtl-a-E
44185247	4.67951e-30	0.23573	0.0206955	10	31484	eqtl-a-ENSG00000196793	rs12358200	A	G	0.090064	|| id:eqtl-a-E	TRUE	reported	igd	129.733	|| id:eqtl-a-E
44016826	1e-200	0.466457	0.0120093	10	31560	eqtl-a-ENSG00000196793	rs1338569	T	C	0.667642	|| id:eqtl-a-E	TRUE	reported	igd	1508.55	|| id:eqtl-a-E
44157090	1.4858e-08	0.278297	0.0491413	10	10265	eqtl-a-ENSG00000196793	rs76736192	T	G	0.0148563	|| id:eqtl-a-E	TRUE	reported	igd	32.0656	|| id:eqtl-a-E
19277402	8.5428e-68	-0.205322	0.0118016	19	3677	eqtl-a-ENSG00000213999	rs11669861	T	C	0.531702	|| id:eqtl-a-E	TRUE	reported	igd	302.519	|| id:eqtl-a-E
34186953	4.12098e-17	0.104789	0.0124609	20	24922	eqtl-a-ENSG00000244462	rs6120997	C	T	0.348331	|| id:eqtl-a-E	TRUE	reported	igd	70.7127	|| id:eqtl-a-E

## Sheet: table S4. gene on BMD
Table S4. Mendelian randomization analysis of the causal effects of gene expression on bone mineral density.
id.exposure	id.outcome	outcome	exposure	method	nsnp	b	se	pval
eqtl-a-ENSG00000034533	ebi-a-GCST90029004	Heel bone mineral density || id:ebi-a-GCST90029004	ASTE1	Wald ratio	1	0.0236462	0.01029	0.0215624
eqtl-a-ENSG00000072274	ebi-a-GCST90029004	Heel bone mineral density || id:ebi-a-GCST90029004	TFRC	MR Egger	5	0.0129495	0.00741442	0.179052
eqtl-a-ENSG00000072274	ebi-a-GCST90029004	Heel bone mineral density || id:ebi-a-GCST90029004	TFRC	Weighted median	5	0.00749179	0.00480389	0.118872
eqtl-a-ENSG00000072274	ebi-a-GCST90029004	Heel bone mineral density || id:ebi-a-GCST90029004	TFRC	Inverse variance weighted	5	0.00608119	0.00456736	0.183043
eqtl-a-ENSG00000072274	ebi-a-GCST90029004	Heel bone mineral density || id:ebi-a-GCST90029004	TFRC	Simple mode	5	0.00681202	0.00929129	0.504111
eqtl-a-ENSG00000072274	ebi-a-GCST90029004	Heel bone mineral density || id:ebi-a-GCST90029004	TFRC	Weighted mode	5	0.00797769	0.00514708	0.196088
eqtl-a-ENSG00000082641	ebi-a-GCST90029004	Heel bone mineral density || id:ebi-a-GCST90029004	NFE2L1	MR Egger	3	-0.00310849	0.0166777	0.882689
eqtl-a-ENSG00000082641	ebi-a-GCST90029004	Heel bone mineral density || id:ebi-a-GCST90029004	NFE2L1	Weighted median	3	0.0131886	0.00758828	0.0822072
eqtl-a-ENSG00000082641	ebi-a-GCST90029004	Heel bone mineral density || id:ebi-a-GCST90029004	NFE2L1	Inverse variance weighted	3	0.0151967	0.00724522	0.0359514
eqtl-a-ENSG00000082641	ebi-a-GCST90029004	Heel bone mineral density || id:ebi-a-GCST90029004	NFE2L1	Simple mode	3	0.013119	0.00914496	0.28786
eqtl-a-ENSG00000082641	ebi-a-GCST90029004	Heel bone mineral density || id:ebi-a-GCST90029004	NFE2L1	Weighted mode	3	0.0130089	0.00760175	0.229155
eqtl-a-ENSG00000101182	ebi-a-GCST90029004	Heel bone mineral density || id:ebi-a-GCST90029004	PSMA7	Wald ratio	1	-0.0205277	0.0176785	0.245575
eqtl-a-ENSG00000102245	ebi-a-GCST90029004	Heel bone mineral density || id:ebi-a-GCST90029004	CD40LG	Wald ratio	1	-0.0926138	0.0474408	0.0509147
eqtl-a-ENSG00000103274	ebi-a-GCST90029004	Heel bone mineral density || id:ebi-a-GCST90029004	NUBP1	Wald ratio	1	-0.0341846	0.0199012	0.085849
eqtl-a-ENSG00000105829	ebi-a-GCST90029004	Heel bone mineral density || id:ebi-a-GCST90029004	BET1	MR Egger	3	0.0118747	0.0122647	0.510285
eqtl-a-ENSG00000105829	ebi-a-GCST90029004	Heel bone mineral density || id:ebi-a-GCST90029004	BET1	Weighted median	3	-0.00485198	0.0050938	0.340829
eqtl-a-ENSG00000105829	ebi-a-GCST90029004	Heel bone mineral density || id:ebi-a-GCST90029004	BET1	Inverse variance weighted	3	-0.00507041	0.00613366	0.408433
eqtl-a-ENSG00000105829	ebi-a-GCST90029004	Heel bone mineral density || id:ebi-a-GCST90029004	BET1	Simple mode	3	-0.0299708	0.0152486	0.188284
eqtl-a-ENSG00000105829	ebi-a-GCST90029004	Heel bone mineral density || id:ebi-a-GCST90029004	BET1	Weighted mode	3	-0.00222396	0.00555034	0.727401
eqtl-a-ENSG00000109220	ebi-a-GCST90029004	Heel bone mineral density || id:ebi-a-GCST90029004	CHIC2	Inverse variance weighted	2	0.0461571	0.0180919	0.0107334
eqtl-a-ENSG00000110851	ebi-a-GCST90029004	Heel bone mineral density || id:ebi-a-GCST90029004	PRDM4	Inverse variance weighted	2	-0.00903059	0.00454547	0.0469532
eqtl-a-ENSG00000119285	ebi-a-GCST90029004	Heel bone mineral density || id:ebi-a-GCST90029004	HEATR1	Wald ratio	1	-0.00763932	0.0111366	0.492735
eqtl-a-ENSG00000122257	ebi-a-GCST90029004	Heel bone mineral density || id:ebi-a-GCST90029004	RBBP6	Wald ratio	1	0.0333507	0.0103216	0.00123286
eqtl-a-ENSG00000123700	ebi-a-GCST90029004	Heel bone mineral density || id:ebi-a-GCST90029004	KCNJ2	MR Egger	9	-0.0282652	0.0185371	0.171138
eqtl-a-ENSG00000123700	ebi-a-GCST90029004	Heel bone mineral density || id:ebi-a-GCST90029004	KCNJ2	Weighted median	9	-0.0115152	0.00692323	0.0962585
eqtl-a-ENSG00000123700	ebi-a-GCST90029004	Heel bone mineral density || id:ebi-a-GCST90029004	KCNJ2	Inverse variance weighted	9	-0.00884622	0.00899603	0.325436
eqtl-a-ENSG00000123700	ebi-a-GCST90029004	Heel bone mineral density || id:ebi-a-GCST90029004	KCNJ2	Simple mode	9	0.00112931	0.0144636	0.939683
eqtl-a-ENSG00000123700	ebi-a-GCST90029004	Heel bone mineral density || id:ebi-a-GCST90029004	KCNJ2	Weighted mode	9	-0.0123814	0.00694204	0.112343
eqtl-a-ENSG00000124356	ebi-a-GCST90029004	Heel bone mineral density || id:ebi-a-GCST90029004	STAMBP	MR Egger	4	0.0347215	0.0121008	0.103029
eqtl-a-ENSG00000124356	ebi-a-GCST90029004	Heel bone mineral density || id:ebi-a-GCST90029004	STAMBP	Weighted median	4	0.0102394	0.00715878	0.152622
eqtl-a-ENSG00000124356	ebi-a-GCST90029004	Heel bone mineral density || id:ebi-a-GCST90029004	STAMBP	Inverse variance weighted	4	0.00311121	0.012509	0.803579
eqtl-a-ENSG00000124356	ebi-a-GCST90029004	Heel bone mineral density || id:ebi-a-GCST90029004	STAMBP	Simple mode	4	0.00382623	0.0133945	0.793729
eqtl-a-ENSG00000124356	ebi-a-GCST90029004	Heel bone mineral density || id:ebi-a-GCST90029004	STAMBP	Weighted mode	4	0.010812	0.00700375	0.220343
eqtl-a-ENSG00000124789	ebi-a-GCST90029004	Heel bone mineral density || id:ebi-a-GCST90029004	NUP153	MR Egger	3	-0.585123	0.164043	0.174013
eqtl-a-ENSG00000124789	ebi-a-GCST90029004	Heel bone mineral density || id:ebi-a-GCST90029004	NUP153	Weighted median	3	-0.00971767	0.0167894	0.562726
eqtl-a-ENSG00000124789	ebi-a-GCST90029004	Heel bone mineral density || id:ebi-a-GCST90029004	NUP153	Inverse variance weighted	3	-0.00628972	0.034247	0.854282
eqtl-a-ENSG00000124789	ebi-a-GCST90029004	Heel bone mineral density || id:ebi-a-GCST90029004	NUP153	Simple mode	3	-0.040356	0.0269556	0.273049
eqtl-a-ENSG00000124789	ebi-a-GCST90029004	Heel bone mineral density || id:ebi-a-GCST90029004	NUP153	Weighted mode	3	-0.0204208	0.0207945	0.429629
eqtl-a-ENSG00000133561	ebi-a-GCST90029004	Heel bone mineral density || id:ebi-a-GCST90029004	GIMAP6	MR Egger	4	0.00302482	0.00636705	0.681559
eqtl-a-ENSG00000133561	ebi-a-GCST90029004	Heel bone mineral density || id:ebi-a-GCST90029004	GIMAP6	Weighted median	4	0.00532371	0.00437207	0.223352
eqtl-a-ENSG00000133561	ebi-a-GCST90029004	Heel bone mineral density || id:ebi-a-GCST90029004	GIMAP6	Inverse variance weighted	4	0.00558108	0.00416156	0.179888
eqtl-a-ENSG00000133561	ebi-a-GCST90029004	Heel bone mineral density || id:ebi-a-GCST90029004	GIMAP6	Simple mode	4	0.00308326	0.0087783	0.74863
eqtl-a-ENSG00000133561	ebi-a-GCST90029004	Heel bone mineral density || id:ebi-a-GCST90029004	GIMAP6	Weighted mode	4	0.00373404	0.00479004	0.492506
eqtl-a-ENSG00000141543	ebi-a-GCST90029004	Heel bone mineral density || id:ebi-a-GCST90029004	EIF4A3	MR Egger	3	-0.00614953	0.0127853	0.714591
eqtl-a-ENSG00000141543	ebi-a-GCST90029004	Heel bone mineral density || id:ebi-a-GCST90029004	EIF4A3	Weighted median	3	-0.00413309	0.00626723	0.50959
eqtl-a-ENSG00000141543	ebi-a-GCST90029004	Heel bone mineral density || id:ebi-a-GCST90029004	EIF4A3	Inverse variance weighted	3	-0.00387759	0.00604732	0.521388
eqtl-a-ENSG00000141543	ebi-a-GCST90029004	Heel bone mineral density || id:ebi-a-GCST90029004	EIF4A3	Simple mode	3	-0.00650475	0.010064	0.584324
eqtl-a-ENSG00000141543	ebi-a-GCST90029004	Heel bone mineral density || id:ebi-a-GCST90029004	EIF4A3	Weighted mode	3	-0.00557115	0.00665972	0.490877
eqtl-a-ENSG00000149547	ebi-a-GCST90029004	Heel bone mineral density || id:ebi-a-GCST90029004	EI24	Inverse variance weighted	2	-0.060179	0.00932121	1.0741e-10
eqtl-a-ENSG00000152256	ebi-a-GCST90029004	Heel bone mineral density || id:ebi-a-GCST90029004	PDK1	MR Egger	4	-0.00922627	0.0104805	0.471538
eqtl-a-ENSG00000152256	ebi-a-GCST90029004	Heel bone mineral density || id:ebi-a-GCST90029004	PDK1	Weighted median	4	-0.00877959	0.00444558	0.0482794
eqtl-a-ENSG00000152256	ebi-a-GCST90029004	Heel bone mineral density || id:ebi-a-GCST90029004	PDK1	Inverse variance weighted	4	-0.00880663	0.00445833	0.0482319
eqtl-a-ENSG00000152256	ebi-a-GCST90029004	Heel bone mineral density || id:ebi-a-GCST90029004	PDK1	Simple mode	4	-0.0083841	0.00702594	0.318517
eqtl-a-ENSG00000152256	ebi-a-GCST90029004	Heel bone mineral density || id:ebi-a-GCST90029004	PDK1	Weighted mode	4	-0.00874714	0.00506285	0.18249
eqtl-a-ENSG00000158006	ebi-a-GCST90029004	Heel bone mineral density || id:ebi-a-GCST90029004	PAFAH2	Inverse variance weighted	2	-0.0142807	0.0229401	0.533597
eqtl-a-ENSG00000158480	ebi-a-GCST90029004	Heel bone mineral density || id:ebi-a-GCST90029004	SPATA2	Wald ratio	1	-0.0449704	0.0191218	0.0186837
eqtl-a-ENSG00000159140	ebi-a-GCST90029004	Heel bone mineral density || id:ebi-a-GCST90029004	SON	Inverse variance weighted	2	0.0321777	0.0149286	0.0311273
eqtl-a-ENSG00000161021	ebi-a-GCST90029004	Heel bone mineral density || id:ebi-a-GCST90029004	MAML1	Wald ratio	1	-0.0501923	0.0222352	0.0239872
eqtl-a-ENSG00000165282	ebi-a-GCST90029004	Heel bone mineral density || id:ebi-a-GCST90029004	PIGO	Wald ratio	1	-0.000586837	0.00658652	0.929005
eqtl-a-ENSG00000167202	ebi-a-GCST90029004	Heel bone mineral density || id:ebi-a-GCST90029004	TBC1D2B	MR Egger	4	0.011392	0.0202655	0.630619
eqtl-a-ENSG00000167202	ebi-a-GCST90029004	Heel bone mineral density || id:ebi-a-GCST90029004	TBC1D2B	Weighted median	4	-0.00558929	0.00603328	0.354233
eqtl-a-ENSG00000167202	ebi-a-GCST90029004	Heel bone mineral density || id:ebi-a-GCST90029004	TBC1D2B	Inverse variance weighted	4	-0.0118826	0.0120325	0.323377
eqtl-a-ENSG00000167202	ebi-a-GCST90029004	Heel bone mineral density || id:ebi-a-GCST90029004	TBC1D2B	Simple mode	4	-0.00996616	0.0112153	0.439664
eqtl-a-ENSG00000167202	ebi-a-GCST90029004	Heel bone mineral density || id:ebi-a-GCST90029004	TBC1D2B	Weighted mode	4	-0.00589557	0.00590201	0.391454
eqtl-a-ENSG00000167261	ebi-a-GCST90029004	Heel bone mineral density || id:ebi-a-GCST90029004	DPEP2	MR Egger	8	0.00246028	0.0207453	0.909467
eqtl-a-ENSG00000167261	ebi-a-GCST90029004	Heel bone mineral density || id:ebi-a-GCST90029004	DPEP2	Weighted median	8	0.0191992	0.00537493	0.00035428
eqtl-a-ENSG00000167261	ebi-a-GCST90029004	Heel bone mineral density || id:ebi-a-GCST90029004	DPEP2	Inverse variance weighted	8	0.0170566	0.0110697	0.123356
eqtl-a-ENSG00000167261	ebi-a-GCST90029004	Heel bone mineral density || id:ebi-a-GCST90029004	DPEP2	Simple mode	8	0.0431342	0.0141029	0.0183612
eqtl-a-ENSG00000167261	ebi-a-GCST90029004	Heel bone mineral density || id:ebi-a-GCST90029004	DPEP2	Weighted mode	8	0.0195699	0.0060124	0.0139618
eqtl-a-ENSG00000169062	ebi-a-GCST90029004	Heel bone mineral density || id:ebi-a-GCST90029004	UPF3A	MR Egger	4	0.00240433	0.0064637	0.745626
eqtl-a-ENSG00000169062	ebi-a-GCST90029004	Heel bone mineral density || id:ebi-a-GCST90029004	UPF3A	Weighted median	4	0.00237372	0.00414923	0.567263
eqtl-a-ENSG00000169062	ebi-a-GCST90029004	Heel bone mineral density || id:ebi-a-GCST90029004	UPF3A	Inverse variance weighted	4	0.00226906	0.00402582	0.573008
eqtl-a-ENSG00000169062	ebi-a-GCST90029004	Heel bone mineral density || id:ebi-a-GCST90029004	UPF3A	Simple mode	4	0.00144541	0.00725201	0.854763
eqtl-a-ENSG00000169062	ebi-a-GCST90029004	Heel bone mineral density || id:ebi-a-GCST90029004	UPF3A	Weighted mode	4	0.00257164	0.00454314	0.610937
eqtl-a-ENSG00000170190	ebi-a-GCST90029004	Heel bone mineral density || id:ebi-a-GCST90029004	SLC16A5	MR Egger	3	-0.010172	0.0112613	0.532328
eqtl-a-ENSG00000170190	ebi-a-GCST90029004	Heel bone mineral density || id:ebi-a-GCST90029004	SLC16A5	Weighted median	3	-0.00479645	0.00590387	0.416548
eqtl-a-ENSG00000170190	ebi-a-GCST90029004	Heel bone mineral density || id:ebi-a-GCST90029004	SLC16A5	Inverse variance weighted	3	-0.00482602	0.00596821	0.418733
eqtl-a-ENSG00000170190	ebi-a-GCST90029004	Heel bone mineral density || id:ebi-a-GCST90029004	SLC16A5	Simple mode	3	-0.00462615	0.0107052	0.707769
eqtl-a-ENSG00000170190	ebi-a-GCST90029004	Heel bone mineral density || id:ebi-a-GCST90029004	SLC16A5	Weighted mode	3	-0.00488822	0.00606856	0.505076
eqtl-a-ENSG00000170310	ebi-a-GCST90029004	Heel bone mineral density || id:ebi-a-GCST90029004	STX8	MR Egger	4	-0.00983133	0.0119497	0.497147
eqtl-a-ENSG00000170310	ebi-a-GCST90029004	Heel bone mineral density || id:ebi-a-GCST90029004	STX8	Weighted median	4	-0.00503285	0.00330973	0.128355
eqtl-a-ENSG00000170310	ebi-a-GCST90029004	Heel bone mineral density || id:ebi-a-GCST90029004	STX8	Inverse variance weighted	4	-0.00382995	0.00700592	0.584603
eqtl-a-ENSG00000170310	ebi-a-GCST90029004	Heel bone mineral density || id:ebi-a-GCST90029004	STX8	Simple mode	4	0.00516531	0.00840315	0.582239
eqtl-a-ENSG00000170310	ebi-a-GCST90029004	Heel bone mineral density || id:ebi-a-GCST90029004	STX8	Weighted mode	4	-0.00559283	0.00345051	0.203492
eqtl-a-ENSG00000170876	ebi-a-GCST90029004	Heel bone mineral density || id:ebi-a-GCST90029004	TMEM43	MR Egger	6	-0.0573422	0.0343109	0.169991
eqtl-a-ENSG00000170876	ebi-a-GCST90029004	Heel bone mineral density || id:ebi-a-GCST90029004	TMEM43	Weighted median	6	-0.044568	0.00930424	1.66718e-06
eqtl-a-ENSG00000170876	ebi-a-GCST90029004	Heel bone mineral density || id:ebi-a-GCST90029004	TMEM43	Inverse variance weighted	6	-0.035294	0.0160646	0.0280202
eqtl-a-ENSG00000170876	ebi-a-GCST90029004	Heel bone mineral density || id:ebi-a-GCST90029004	TMEM43	Simple mode	6	-0.0527544	0.0120408	0.00714596
eqtl-a-ENSG00000170876	ebi-a-GCST90029004	Heel bone mineral density || id:ebi-a-GCST90029004	TMEM43	Weighted mode	6	-0.0482809	0.00959178	0.00398867
eqtl-a-ENSG00000172409	ebi-a-GCST90029004	Heel bone mineral density || id:ebi-a-GCST90029004	CLP1	Wald ratio	1	0.0577972	0.0123416	2.82555e-06
eqtl-a-ENSG00000173692	ebi-a-GCST90029004	Heel bone mineral density || id:ebi-a-GCST90029004	PSMD1	Wald ratio	1	-0.00593511	0.00700041	0.396537
eqtl-a-ENSG00000175354	ebi-a-GCST90029004	Heel bone mineral density || id:ebi-a-GCST90029004	PTPN2	Inverse variance weighted	2	-0.0281572	0.0196309	0.151479
eqtl-a-ENSG00000176390	ebi-a-GCST90029004	Heel bone mineral density || id:ebi-a-GCST90029004	CRLF3	MR Egger	3	0.0058777	0.0166346	0.783773
eqtl-a-ENSG00000176390	ebi-a-GCST90029004	Heel bone mineral density || id:ebi-a-GCST90029004	CRLF3	Weighted median	3	0.00520247	0.00456784	0.254731
eqtl-a-ENSG00000176390	ebi-a-GCST90029004	Heel bone mineral density || id:ebi-a-GCST90029004	CRLF3	Inverse variance weighted	3	0.0060072	0.00873919	0.49184
eqtl-a-ENSG00000176390	ebi-a-GCST90029004	Heel bone mineral density || id:ebi-a-GCST90029004	CRLF3	Simple mode	3	-0.00565594	0.0117867	0.678682
eqtl-a-ENSG00000176390	ebi-a-GCST90029004	Heel bone mineral density || id:ebi-a-GCST90029004	CRLF3	Weighted mode	3	0.0053077	0.00473565	0.378885
eqtl-a-ENSG00000184277	ebi-a-GCST90029004	Heel bone mineral density || id:ebi-a-GCST90029004	TM2D3	Wald ratio	1	-0.0116896	0.00743878	0.116081
eqtl-a-ENSG00000196470	ebi-a-GCST90029004	Heel bone mineral density || id:ebi-a-GCST90029004	SIAH1	Inverse variance weighted	2	-0.0286124	0.0134332	0.0331734
eqtl-a-ENSG00000196547	ebi-a-GCST90029004	Heel bone mineral density || id:ebi-a-GCST90029004	MAN2A2	MR Egger	6	-0.00106341	0.0170618	0.953292
eqtl-a-ENSG00000196547	ebi-a-GCST90029004	Heel bone mineral density || id:ebi-a-GCST90029004	MAN2A2	Weighted median	6	0.00556976	0.00654357	0.39467
eqtl-a-ENSG00000196547	ebi-a-GCST90029004	Heel bone mineral density || id:ebi-a-GCST90029004	MAN2A2	Inverse variance weighted	6	0.00436374	0.00986465	0.658228
eqtl-a-ENSG00000196547	ebi-a-GCST90029004	Heel bone mineral density || id:ebi-a-GCST90029004	MAN2A2	Simple mode	6	0.0098142	0.0172978	0.594991
eqtl-a-ENSG00000196547	ebi-a-GCST90029004	Heel bone mineral density || id:ebi-a-GCST90029004	MAN2A2	Weighted mode	6	0.00533049	0.00735058	0.500848
eqtl-a-ENSG00000196793	ebi-a-GCST90029004	Heel bone mineral density || id:ebi-a-GCST90029004	ZNF239	MR Egger	4	0.0210888	0.0218903	0.437002
eqtl-a-ENSG00000196793	ebi-a-GCST90029004	Heel bone mineral density || id:ebi-a-GCST90029004	ZNF239	Weighted median	4	0.00257679	0.00419783	0.539322
eqtl-a-ENSG00000196793	ebi-a-GCST90029004	Heel bone mineral density || id:ebi-a-GCST90029004	ZNF239	Inverse variance weighted	4	-0.000273001	0.00681005	0.968023
eqtl-a-ENSG00000196793	ebi-a-GCST90029004	Heel bone mineral density || id:ebi-a-GCST90029004	ZNF239	Simple mode	4	0.00317709	0.0148791	0.844604
eqtl-a-ENSG00000196793	ebi-a-GCST90029004	Heel bone mineral density || id:ebi-a-GCST90029004	ZNF239	Weighted mode	4	0.00317709	0.00391625	0.476605
eqtl-a-ENSG00000213999	ebi-a-GCST90029004	Heel bone mineral density || id:ebi-a-GCST90029004	MEF2B	Wald ratio	1	0.00142956	0.00915396	0.8759
eqtl-a-ENSG00000244462	ebi-a-GCST90029004	Heel bone mineral density || id:ebi-a-GCST90029004	RBM12	Wald ratio	1	-0.00899045	0.0187014	0.630704

## Sheet: table S5. gene on oa
Table S5. Mendelian randomization analysis of the causal effects of gene expression on Osteoarthritis.
id.exposure	id.outcome	exposure	outcome	method	nsnp	b	se	pval
eqtl-a-ENSG00000082641	ebi-a-GCST005814	NFE2L1	Osteoarthritis (hospital diagnosed) || id:ebi-a-GCST005814	Inverse variance weighted	3	0.182207	0.0608996	0.00277233
eqtl-a-ENSG00000072274	ebi-a-GCST005814	TFRC	Osteoarthritis (hospital diagnosed) || id:ebi-a-GCST005814	MR Egger	5	-0.0276829	0.112469	0.821455
eqtl-a-ENSG00000072274	ebi-a-GCST005814	TFRC	Osteoarthritis (hospital diagnosed) || id:ebi-a-GCST005814	Weighted median	5	-0.0194262	0.0414613	0.6394
eqtl-a-ENSG00000159140	ebi-a-GCST005814	SON	Osteoarthritis (hospital diagnosed) || id:ebi-a-GCST005814	Inverse variance weighted	2	-0.307203	0.125088	0.0140535
eqtl-a-ENSG00000072274	ebi-a-GCST005814	TFRC	Osteoarthritis (hospital diagnosed) || id:ebi-a-GCST005814	Simple mode	5	-0.0578321	0.0977785	0.586019
eqtl-a-ENSG00000072274	ebi-a-GCST005814	TFRC	Osteoarthritis (hospital diagnosed) || id:ebi-a-GCST005814	Weighted mode	5	-0.0202424	0.0437837	0.667876
eqtl-a-ENSG00000082641	ebi-a-GCST005814	NFE2L1	Osteoarthritis (hospital diagnosed) || id:ebi-a-GCST005814	MR Egger	3	0.32264	0.140509	0.261478
eqtl-a-ENSG00000082641	ebi-a-GCST005814	NFE2L1	Osteoarthritis (hospital diagnosed) || id:ebi-a-GCST005814	Weighted median	3	0.198258	0.06428	0.00204041
eqtl-a-ENSG00000167261	ebi-a-GCST005814	DPEP2	Osteoarthritis (hospital diagnosed) || id:ebi-a-GCST005814	Inverse variance weighted	9	0.08375	0.0397175	0.0349755
eqtl-a-ENSG00000082641	ebi-a-GCST005814	NFE2L1	Osteoarthritis (hospital diagnosed) || id:ebi-a-GCST005814	Simple mode	3	0.199682	0.075361	0.117793
eqtl-a-ENSG00000082641	ebi-a-GCST005814	NFE2L1	Osteoarthritis (hospital diagnosed) || id:ebi-a-GCST005814	Weighted mode	3	0.19887	0.0709292	0.107148
eqtl-a-ENSG00000165282	ebi-a-GCST005814	PIGO	Osteoarthritis (hospital diagnosed) || id:ebi-a-GCST005814	Wald ratio	1	-0.106257	0.0555234	0.0556545
eqtl-a-ENSG00000124356	ebi-a-GCST005814	STAMBP	Osteoarthritis (hospital diagnosed) || id:ebi-a-GCST005814	Inverse variance weighted	4	-0.121702	0.0650842	0.0614952
eqtl-a-ENSG00000244462	ebi-a-GCST005814	RBM12	Osteoarthritis (hospital diagnosed) || id:ebi-a-GCST005814	Wald ratio	1	-0.292747	0.158807	0.0652679
eqtl-a-ENSG00000105829	ebi-a-GCST005814	BET1	Osteoarthritis (hospital diagnosed) || id:ebi-a-GCST005814	MR Egger	3	-0.0510496	0.138172	0.774694
eqtl-a-ENSG00000105829	ebi-a-GCST005814	BET1	Osteoarthritis (hospital diagnosed) || id:ebi-a-GCST005814	Weighted median	3	-0.00763312	0.0452416	0.866018
eqtl-a-ENSG00000123700	ebi-a-GCST005814	KCNJ2	Osteoarthritis (hospital diagnosed) || id:ebi-a-GCST005814	Inverse variance weighted	9	-0.0823579	0.0477619	0.0846461
eqtl-a-ENSG00000105829	ebi-a-GCST005814	BET1	Osteoarthritis (hospital diagnosed) || id:ebi-a-GCST005814	Simple mode	3	0.0181179	0.066088	0.809691
eqtl-a-ENSG00000105829	ebi-a-GCST005814	BET1	Osteoarthritis (hospital diagnosed) || id:ebi-a-GCST005814	Weighted mode	3	-0.00801031	0.0456671	0.876912
eqtl-a-ENSG00000109220	ebi-a-GCST005814	CHIC2	Osteoarthritis (hospital diagnosed) || id:ebi-a-GCST005814	Inverse variance weighted	2	-0.245722	0.153191	0.108708
eqtl-a-ENSG00000176390	ebi-a-GCST005814	CRLF3	Osteoarthritis (hospital diagnosed) || id:ebi-a-GCST005814	Inverse variance weighted	3	0.0723068	0.0489116	0.139323
eqtl-a-ENSG00000122257	ebi-a-GCST005814	RBBP6	Osteoarthritis (hospital diagnosed) || id:ebi-a-GCST005814	Wald ratio	1	-0.121357	0.0866395	0.161301
eqtl-a-ENSG00000184277	ebi-a-GCST005814	TM2D3	Osteoarthritis (hospital diagnosed) || id:ebi-a-GCST005814	Wald ratio	1	-0.0852285	0.0622425	0.170906
eqtl-a-ENSG00000123700	ebi-a-GCST005814	KCNJ2	Osteoarthritis (hospital diagnosed) || id:ebi-a-GCST005814	MR Egger	9	-0.0631961	0.107545	0.575241
eqtl-a-ENSG00000123700	ebi-a-GCST005814	KCNJ2	Osteoarthritis (hospital diagnosed) || id:ebi-a-GCST005814	Weighted median	9	-0.070119	0.0555575	0.206913
eqtl-a-ENSG00000196547	ebi-a-GCST005814	MAN2A2	Osteoarthritis (hospital diagnosed) || id:ebi-a-GCST005814	Inverse variance weighted	6	-0.0770386	0.0592378	0.19343
eqtl-a-ENSG00000123700	ebi-a-GCST005814	KCNJ2	Osteoarthritis (hospital diagnosed) || id:ebi-a-GCST005814	Simple mode	9	-0.107016	0.0989573	0.311019
eqtl-a-ENSG00000123700	ebi-a-GCST005814	KCNJ2	Osteoarthritis (hospital diagnosed) || id:ebi-a-GCST005814	Weighted mode	9	-0.0661979	0.0602963	0.3042
eqtl-a-ENSG00000124356	ebi-a-GCST005814	STAMBP	Osteoarthritis (hospital diagnosed) || id:ebi-a-GCST005814	MR Egger	4	-0.0395439	0.128823	0.787884
eqtl-a-ENSG00000124356	ebi-a-GCST005814	STAMBP	Osteoarthritis (hospital diagnosed) || id:ebi-a-GCST005814	Weighted median	4	-0.121889	0.0633184	0.0542281
eqtl-a-ENSG00000170876	ebi-a-GCST005814	TMEM43	Osteoarthritis (hospital diagnosed) || id:ebi-a-GCST005814	Inverse variance weighted	6	0.0618774	0.0705634	0.380538
eqtl-a-ENSG00000124356	ebi-a-GCST005814	STAMBP	Osteoarthritis (hospital diagnosed) || id:ebi-a-GCST005814	Simple mode	4	-0.258996	0.115794	0.111302
eqtl-a-ENSG00000124356	ebi-a-GCST005814	STAMBP	Osteoarthritis (hospital diagnosed) || id:ebi-a-GCST005814	Weighted mode	4	-0.0940711	0.0682149	0.261711
eqtl-a-ENSG00000124789	ebi-a-GCST005814	NUP153	Osteoarthritis (hospital diagnosed) || id:ebi-a-GCST005814	MR Egger	3	-3.52645	1.40803	0.241841
eqtl-a-ENSG00000124789	ebi-a-GCST005814	NUP153	Osteoarthritis (hospital diagnosed) || id:ebi-a-GCST005814	Weighted median	3	-0.0645532	0.135093	0.632761
eqtl-a-ENSG00000102245	ebi-a-GCST005814	CD40LG	Osteoarthritis (hospital diagnosed) || id:ebi-a-GCST005814	Wald ratio	1	0.176312	0.208564	0.39791
eqtl-a-ENSG00000124789	ebi-a-GCST005814	NUP153	Osteoarthritis (hospital diagnosed) || id:ebi-a-GCST005814	Simple mode	3	-0.232955	0.238289	0.431362
eqtl-a-ENSG00000124789	ebi-a-GCST005814	NUP153	Osteoarthritis (hospital diagnosed) || id:ebi-a-GCST005814	Weighted mode	3	-0.109732	0.180891	0.605789
eqtl-a-ENSG00000133561	ebi-a-GCST005814	GIMAP6	Osteoarthritis (hospital diagnosed) || id:ebi-a-GCST005814	MR Egger	4	0.00423012	0.0537893	0.944477
eqtl-a-ENSG00000133561	ebi-a-GCST005814	GIMAP6	Osteoarthritis (hospital diagnosed) || id:ebi-a-GCST005814	Weighted median	4	-0.000139037	0.0361106	0.996928
eqtl-a-ENSG00000101182	ebi-a-GCST005814	PSMA7	Osteoarthritis (hospital diagnosed) || id:ebi-a-GCST005814	Wald ratio	1	-0.119849	0.149309	0.422153
eqtl-a-ENSG00000133561	ebi-a-GCST005814	GIMAP6	Osteoarthritis (hospital diagnosed) || id:ebi-a-GCST005814	Simple mode	4	-0.0750886	0.0650874	0.332209
eqtl-a-ENSG00000133561	ebi-a-GCST005814	GIMAP6	Osteoarthritis (hospital diagnosed) || id:ebi-a-GCST005814	Weighted mode	4	-0.0092101	0.0384543	0.826143
eqtl-a-ENSG00000141543	ebi-a-GCST005814	EIF4A3	Osteoarthritis (hospital diagnosed) || id:ebi-a-GCST005814	MR Egger	3	-0.109472	0.107385	0.493876
eqtl-a-ENSG00000141543	ebi-a-GCST005814	EIF4A3	Osteoarthritis (hospital diagnosed) || id:ebi-a-GCST005814	Weighted median	3	-0.0204767	0.0514817	0.690816
eqtl-a-ENSG00000169062	ebi-a-GCST005814	UPF3A	Osteoarthritis (hospital diagnosed) || id:ebi-a-GCST005814	Inverse variance weighted	4	-0.02582	0.0340244	0.447932
eqtl-a-ENSG00000141543	ebi-a-GCST005814	EIF4A3	Osteoarthritis (hospital diagnosed) || id:ebi-a-GCST005814	Simple mode	3	-0.029027	0.0706507	0.721018
eqtl-a-ENSG00000141543	ebi-a-GCST005814	EIF4A3	Osteoarthritis (hospital diagnosed) || id:ebi-a-GCST005814	Weighted mode	3	-0.0209579	0.0592725	0.757444
eqtl-a-ENSG00000196470	ebi-a-GCST005814	SIAH1	Osteoarthritis (hospital diagnosed) || id:ebi-a-GCST005814	Inverse variance weighted	2	-0.0638344	0.0866652	0.461388
eqtl-a-ENSG00000152256	ebi-a-GCST005814	PDK1	Osteoarthritis (hospital diagnosed) || id:ebi-a-GCST005814	MR Egger	4	0.067899	0.130272	0.654186
eqtl-a-ENSG00000152256	ebi-a-GCST005814	PDK1	Osteoarthritis (hospital diagnosed) || id:ebi-a-GCST005814	Weighted median	4	0.0109814	0.0381733	0.773598
eqtl-a-ENSG00000161021	ebi-a-GCST005814	MAML1	Osteoarthritis (hospital diagnosed) || id:ebi-a-GCST005814	Wald ratio	1	-0.133063	0.187799	0.478609
eqtl-a-ENSG00000152256	ebi-a-GCST005814	PDK1	Osteoarthritis (hospital diagnosed) || id:ebi-a-GCST005814	Simple mode	4	-0.0230776	0.0579279	0.717005
eqtl-a-ENSG00000152256	ebi-a-GCST005814	PDK1	Osteoarthritis (hospital diagnosed) || id:ebi-a-GCST005814	Weighted mode	4	0.0145936	0.0432849	0.758212
eqtl-a-ENSG00000175354	ebi-a-GCST005814	PTPN2	Osteoarthritis (hospital diagnosed) || id:ebi-a-GCST005814	Inverse variance weighted	2	0.0616555	0.0954439	0.518288
eqtl-a-ENSG00000072274	ebi-a-GCST005814	TFRC	Osteoarthritis (hospital diagnosed) || id:ebi-a-GCST005814	Inverse variance weighted	5	-0.0327417	0.0599569	0.585006
eqtl-a-ENSG00000173692	ebi-a-GCST005814	PSMD1	Osteoarthritis (hospital diagnosed) || id:ebi-a-GCST005814	Wald ratio	1	-0.0321154	0.0596433	0.590261
eqtl-a-ENSG00000034533	ebi-a-GCST005814	ASTE1	Osteoarthritis (hospital diagnosed) || id:ebi-a-GCST005814	Wald ratio	1	-0.0464347	0.0868794	0.593015
eqtl-a-ENSG00000110851	ebi-a-GCST005814	PRDM4	Osteoarthritis (hospital diagnosed) || id:ebi-a-GCST005814	Inverse variance weighted	2	-0.020242	0.0383085	0.597227
eqtl-a-ENSG00000167202	ebi-a-GCST005814	TBC1D2B	Osteoarthritis (hospital diagnosed) || id:ebi-a-GCST005814	MR Egger	4	-0.082918	0.14575	0.626789
eqtl-a-ENSG00000167202	ebi-a-GCST005814	TBC1D2B	Osteoarthritis (hospital diagnosed) || id:ebi-a-GCST005814	Weighted median	4	-0.030063	0.0497703	0.54582
eqtl-a-ENSG00000170190	ebi-a-GCST005814	SLC16A5	Osteoarthritis (hospital diagnosed) || id:ebi-a-GCST005814	Inverse variance weighted	3	0.0268117	0.0588529	0.648698
eqtl-a-ENSG00000167202	ebi-a-GCST005814	TBC1D2B	Osteoarthritis (hospital diagnosed) || id:ebi-a-GCST005814	Simple mode	4	0.0040082	0.104813	0.971898
eqtl-a-ENSG00000167202	ebi-a-GCST005814	TBC1D2B	Osteoarthritis (hospital diagnosed) || id:ebi-a-GCST005814	Weighted mode	4	-0.0339526	0.0490997	0.538958
eqtl-a-ENSG00000167261	ebi-a-GCST005814	DPEP2	Osteoarthritis (hospital diagnosed) || id:ebi-a-GCST005814	MR Egger	9	0.11604	0.0717141	0.149675
eqtl-a-ENSG00000167261	ebi-a-GCST005814	DPEP2	Osteoarthritis (hospital diagnosed) || id:ebi-a-GCST005814	Weighted median	9	0.0788931	0.0451185	0.0803646
eqtl-a-ENSG00000196793	ebi-a-GCST005814	ZNF239	Osteoarthritis (hospital diagnosed) || id:ebi-a-GCST005814	Inverse variance weighted	4	0.0193244	0.0442965	0.662655
eqtl-a-ENSG00000167261	ebi-a-GCST005814	DPEP2	Osteoarthritis (hospital diagnosed) || id:ebi-a-GCST005814	Simple mode	9	0.0369094	0.0896833	0.691472
eqtl-a-ENSG00000167261	ebi-a-GCST005814	DPEP2	Osteoarthritis (hospital diagnosed) || id:ebi-a-GCST005814	Weighted mode	9	0.0795463	0.0473254	0.131303
eqtl-a-ENSG00000169062	ebi-a-GCST005814	UPF3A	Osteoarthritis (hospital diagnosed) || id:ebi-a-GCST005814	MR Egger	4	-0.00433644	0.054762	0.944094
eqtl-a-ENSG00000169062	ebi-a-GCST005814	UPF3A	Osteoarthritis (hospital diagnosed) || id:ebi-a-GCST005814	Weighted median	4	-0.021654	0.0344067	0.529117
eqtl-a-ENSG00000167202	ebi-a-GCST005814	TBC1D2B	Osteoarthritis (hospital diagnosed) || id:ebi-a-GCST005814	Inverse variance weighted	4	-0.0275379	0.0655782	0.67454
eqtl-a-ENSG00000169062	ebi-a-GCST005814	UPF3A	Osteoarthritis (hospital diagnosed) || id:ebi-a-GCST005814	Simple mode	4	-0.0368972	0.063382	0.601334
eqtl-a-ENSG00000169062	ebi-a-GCST005814	UPF3A	Osteoarthritis (hospital diagnosed) || id:ebi-a-GCST005814	Weighted mode	4	-0.0202783	0.0361955	0.614427
eqtl-a-ENSG00000170190	ebi-a-GCST005814	SLC16A5	Osteoarthritis (hospital diagnosed) || id:ebi-a-GCST005814	MR Egger	3	0.116317	0.116887	0.501557
eqtl-a-ENSG00000170190	ebi-a-GCST005814	SLC16A5	Osteoarthritis (hospital diagnosed) || id:ebi-a-GCST005814	Weighted median	3	0.035268	0.0497785	0.478636
eqtl-a-ENSG00000105829	ebi-a-GCST005814	BET1	Osteoarthritis (hospital diagnosed) || id:ebi-a-GCST005814	Inverse variance weighted	3	-0.0143967	0.0441165	0.744172
eqtl-a-ENSG00000170190	ebi-a-GCST005814	SLC16A5	Osteoarthritis (hospital diagnosed) || id:ebi-a-GCST005814	Simple mode	3	-0.0786154	0.172058	0.692561
eqtl-a-ENSG00000170190	ebi-a-GCST005814	SLC16A5	Osteoarthritis (hospital diagnosed) || id:ebi-a-GCST005814	Weighted mode	3	0.0427134	0.0544825	0.515156
eqtl-a-ENSG00000170310	ebi-a-GCST005814	STX8	Osteoarthritis (hospital diagnosed) || id:ebi-a-GCST005814	MR Egger	4	-0.00547397	0.0594522	0.935032
eqtl-a-ENSG00000170310	ebi-a-GCST005814	STX8	Osteoarthritis (hospital diagnosed) || id:ebi-a-GCST005814	Weighted median	4	-0.00301839	0.0289821	0.917053
eqtl-a-ENSG00000124789	ebi-a-GCST005814	NUP153	Osteoarthritis (hospital diagnosed) || id:ebi-a-GCST005814	Inverse variance weighted	3	-0.0644465	0.203927	0.751982
eqtl-a-ENSG00000170310	ebi-a-GCST005814	STX8	Osteoarthritis (hospital diagnosed) || id:ebi-a-GCST005814	Simple mode	4	-0.0054993	0.0507267	0.920514
eqtl-a-ENSG00000170310	ebi-a-GCST005814	STX8	Osteoarthritis (hospital diagnosed) || id:ebi-a-GCST005814	Weighted mode	4	-0.0054993	0.0298253	0.865472
eqtl-a-ENSG00000170876	ebi-a-GCST005814	TMEM43	Osteoarthritis (hospital diagnosed) || id:ebi-a-GCST005814	MR Egger	6	0.205067	0.138497	0.212808
eqtl-a-ENSG00000170876	ebi-a-GCST005814	TMEM43	Osteoarthritis (hospital diagnosed) || id:ebi-a-GCST005814	Weighted median	6	0.0945729	0.0751394	0.208163
eqtl-a-ENSG00000141543	ebi-a-GCST005814	EIF4A3	Osteoarthritis (hospital diagnosed) || id:ebi-a-GCST005814	Inverse variance weighted	3	-0.00837496	0.0509373	0.869403
eqtl-a-ENSG00000170876	ebi-a-GCST005814	TMEM43	Osteoarthritis (hospital diagnosed) || id:ebi-a-GCST005814	Simple mode	6	0.118286	0.112522	0.341281
eqtl-a-ENSG00000170876	ebi-a-GCST005814	TMEM43	Osteoarthritis (hospital diagnosed) || id:ebi-a-GCST005814	Weighted mode	6	0.102053	0.0809269	0.26293
eqtl-a-ENSG00000149547	ebi-a-GCST005814	EI24	Osteoarthritis (hospital diagnosed) || id:ebi-a-GCST005814	Inverse variance weighted	2	-0.0127348	0.0791955	0.87225
eqtl-a-ENSG00000158480	ebi-a-GCST005814	SPATA2	Osteoarthritis (hospital diagnosed) || id:ebi-a-GCST005814	Wald ratio	1	-0.0234385	0.159898	0.88346
eqtl-a-ENSG00000213999	ebi-a-GCST005814	MEF2B	Osteoarthritis (hospital diagnosed) || id:ebi-a-GCST005814	Wald ratio	1	0.00781236	0.0781412	0.920362
eqtl-a-ENSG00000176390	ebi-a-GCST005814	CRLF3	Osteoarthritis (hospital diagnosed) || id:ebi-a-GCST005814	MR Egger	3	0.0108867	0.0508712	0.865785
eqtl-a-ENSG00000176390	ebi-a-GCST005814	CRLF3	Osteoarthritis (hospital diagnosed) || id:ebi-a-GCST005814	Weighted median	3	0.0712354	0.0384593	0.063993
eqtl-a-ENSG00000152256	ebi-a-GCST005814	PDK1	Osteoarthritis (hospital diagnosed) || id:ebi-a-GCST005814	Inverse variance weighted	4	-0.00468379	0.0493568	0.924397
eqtl-a-ENSG00000176390	ebi-a-GCST005814	CRLF3	Osteoarthritis (hospital diagnosed) || id:ebi-a-GCST005814	Simple mode	3	0.342346	0.193042	0.218158
eqtl-a-ENSG00000176390	ebi-a-GCST005814	CRLF3	Osteoarthritis (hospital diagnosed) || id:ebi-a-GCST005814	Weighted mode	3	0.0547062	0.0392681	0.298219
eqtl-a-ENSG00000170310	ebi-a-GCST005814	STX8	Osteoarthritis (hospital diagnosed) || id:ebi-a-GCST005814	Inverse variance weighted	4	0.00229366	0.0319375	0.942747
eqtl-a-ENSG00000103274	ebi-a-GCST005814	NUBP1	Osteoarthritis (hospital diagnosed) || id:ebi-a-GCST005814	Wald ratio	1	0.00857202	0.168259	0.959369
eqtl-a-ENSG00000196547	ebi-a-GCST005814	MAN2A2	Osteoarthritis (hospital diagnosed) || id:ebi-a-GCST005814	MR Egger	6	-0.115633	0.10103	0.316232
eqtl-a-ENSG00000196547	ebi-a-GCST005814	MAN2A2	Osteoarthritis (hospital diagnosed) || id:ebi-a-GCST005814	Weighted median	6	-0.0821724	0.0505847	0.10428
eqtl-a-ENSG00000158006	ebi-a-GCST005814	PAFAH2	Osteoarthritis (hospital diagnosed) || id:ebi-a-GCST005814	Inverse variance weighted	2	-0.00308967	0.0786284	0.968655
eqtl-a-ENSG00000196547	ebi-a-GCST005814	MAN2A2	Osteoarthritis (hospital diagnosed) || id:ebi-a-GCST005814	Simple mode	6	-0.199529	0.0921726	0.082691
eqtl-a-ENSG00000196547	ebi-a-GCST005814	MAN2A2	Osteoarthritis (hospital diagnosed) || id:ebi-a-GCST005814	Weighted mode	6	-0.0794203	0.0563188	0.217553
eqtl-a-ENSG00000196793	ebi-a-GCST005814	ZNF239	Osteoarthritis (hospital diagnosed) || id:ebi-a-GCST005814	MR Egger	4	0.215271	0.108094	0.184663
eqtl-a-ENSG00000196793	ebi-a-GCST005814	ZNF239	Osteoarthritis (hospital diagnosed) || id:ebi-a-GCST005814	Weighted median	4	0.0249579	0.0336539	0.458327
eqtl-a-ENSG00000133561	ebi-a-GCST005814	GIMAP6	Osteoarthritis (hospital diagnosed) || id:ebi-a-GCST005814	Inverse variance weighted	4	-0.00100312	0.0354578	0.97743
eqtl-a-ENSG00000196793	ebi-a-GCST005814	ZNF239	Osteoarthritis (hospital diagnosed) || id:ebi-a-GCST005814	Simple mode	4	-0.101204	0.12982	0.492491
eqtl-a-ENSG00000196793	ebi-a-GCST005814	ZNF239	Osteoarthritis (hospital diagnosed) || id:ebi-a-GCST005814	Weighted mode	4	0.0437769	0.0349183	0.298758
eqtl-a-ENSG00000119285	ebi-a-GCST005814	HEATR1	Osteoarthritis (hospital diagnosed) || id:ebi-a-GCST005814	Wald ratio	1	-0.000257875	0.094904	0.997832
eqtl-a-ENSG00000172409	ebi-a-GCST005814	CLP1	Osteoarthritis (hospital diagnosed) || id:ebi-a-GCST005814	Wald ratio	1	-4.91e-06	0.104287	0.999962

## Sheet: table S6. gene on koa
Table S6. Mendelian randomization analysis of the causal effects of gene expression on Osteoarthritis of the knee.
id.exposure	id.outcome	exposure	outcome	method	nsnp	b	se	pval
eqtl-a-ENSG00000159140	ebi-a-GCST005813	SON	Osteoarthritis of the knee (hospital diagnosed) || id:ebi-a-GCST005813	Inverse variance weighted	2	-0.617567	0.187401	0.000982677
eqtl-a-ENSG00000072274	ebi-a-GCST005813	TFRC	Osteoarthritis of the knee (hospital diagnosed) || id:ebi-a-GCST005813	MR Egger	5	-0.0320203	0.0945118	0.75709
eqtl-a-ENSG00000072274	ebi-a-GCST005813	TFRC	Osteoarthritis of the knee (hospital diagnosed) || id:ebi-a-GCST005813	Weighted median	5	-0.0953662	0.0624906	0.126988
eqtl-a-ENSG00000072274	ebi-a-GCST005813	TFRC	Osteoarthritis of the knee (hospital diagnosed) || id:ebi-a-GCST005813	Simple mode	5	-0.18608	0.128259	0.220452
eqtl-a-ENSG00000072274	ebi-a-GCST005813	TFRC	Osteoarthritis of the knee (hospital diagnosed) || id:ebi-a-GCST005813	Weighted mode	5	-0.0906523	0.0684834	0.256182
eqtl-a-ENSG00000082641	ebi-a-GCST005813	NFE2L1	Osteoarthritis of the knee (hospital diagnosed) || id:ebi-a-GCST005813	Inverse variance weighted	3	0.258839	0.118142	0.0284574
eqtl-a-ENSG00000110851	ebi-a-GCST005813	PRDM4	Osteoarthritis of the knee (hospital diagnosed) || id:ebi-a-GCST005813	Inverse variance weighted	2	0.114488	0.0570001	0.044585
eqtl-a-ENSG00000082641	ebi-a-GCST005813	NFE2L1	Osteoarthritis of the knee (hospital diagnosed) || id:ebi-a-GCST005813	MR Egger	3	0.338672	0.375333	0.532659
eqtl-a-ENSG00000082641	ebi-a-GCST005813	NFE2L1	Osteoarthritis of the knee (hospital diagnosed) || id:ebi-a-GCST005813	Weighted median	3	0.250584	0.107748	0.0200373
eqtl-a-ENSG00000082641	ebi-a-GCST005813	NFE2L1	Osteoarthritis of the knee (hospital diagnosed) || id:ebi-a-GCST005813	Simple mode	3	0.0646484	0.181053	0.755197
eqtl-a-ENSG00000082641	ebi-a-GCST005813	NFE2L1	Osteoarthritis of the knee (hospital diagnosed) || id:ebi-a-GCST005813	Weighted mode	3	0.118564	0.146305	0.502813
eqtl-a-ENSG00000123700	ebi-a-GCST005813	KCNJ2	Osteoarthritis of the knee (hospital diagnosed) || id:ebi-a-GCST005813	Inverse variance weighted	9	-0.129666	0.0658473	0.0489301
eqtl-a-ENSG00000170876	ebi-a-GCST005813	TMEM43	Osteoarthritis of the knee (hospital diagnosed) || id:ebi-a-GCST005813	Inverse variance weighted	6	-0.170886	0.0897419	0.0568846
eqtl-a-ENSG00000072274	ebi-a-GCST005813	TFRC	Osteoarthritis of the knee (hospital diagnosed) || id:ebi-a-GCST005813	Inverse variance weighted	5	-0.107186	0.0581018	0.0650682
eqtl-a-ENSG00000105829	ebi-a-GCST005813	BET1	Osteoarthritis of the knee (hospital diagnosed) || id:ebi-a-GCST005813	MR Egger	3	-0.119168	0.223359	0.687987
eqtl-a-ENSG00000105829	ebi-a-GCST005813	BET1	Osteoarthritis of the knee (hospital diagnosed) || id:ebi-a-GCST005813	Weighted median	3	-0.0699265	0.067499	0.300219
eqtl-a-ENSG00000105829	ebi-a-GCST005813	BET1	Osteoarthritis of the knee (hospital diagnosed) || id:ebi-a-GCST005813	Simple mode	3	-0.0413618	0.104716	0.730995
eqtl-a-ENSG00000105829	ebi-a-GCST005813	BET1	Osteoarthritis of the knee (hospital diagnosed) || id:ebi-a-GCST005813	Weighted mode	3	-0.0717936	0.0692705	0.408883
eqtl-a-ENSG00000244462	ebi-a-GCST005813	RBM12	Osteoarthritis of the knee (hospital diagnosed) || id:ebi-a-GCST005813	Wald ratio	1	-0.409938	0.240106	0.0877628
eqtl-a-ENSG00000102245	ebi-a-GCST005813	CD40LG	Osteoarthritis of the knee (hospital diagnosed) || id:ebi-a-GCST005813	Wald ratio	1	0.5309	0.313701	0.0905749
eqtl-a-ENSG00000196470	ebi-a-GCST005813	SIAH1	Osteoarthritis of the knee (hospital diagnosed) || id:ebi-a-GCST005813	Inverse variance weighted	2	-0.212728	0.129894	0.101484
eqtl-a-ENSG00000196547	ebi-a-GCST005813	MAN2A2	Osteoarthritis of the knee (hospital diagnosed) || id:ebi-a-GCST005813	Inverse variance weighted	6	-0.105579	0.0682086	0.121651
eqtl-a-ENSG00000124356	ebi-a-GCST005813	STAMBP	Osteoarthritis of the knee (hospital diagnosed) || id:ebi-a-GCST005813	Inverse variance weighted	4	-0.129196	0.0842881	0.125327
eqtl-a-ENSG00000101182	ebi-a-GCST005813	PSMA7	Osteoarthritis of the knee (hospital diagnosed) || id:ebi-a-GCST005813	Wald ratio	1	-0.319534	0.221264	0.148703
eqtl-a-ENSG00000123700	ebi-a-GCST005813	KCNJ2	Osteoarthritis of the knee (hospital diagnosed) || id:ebi-a-GCST005813	MR Egger	9	-0.137659	0.147065	0.380413
eqtl-a-ENSG00000123700	ebi-a-GCST005813	KCNJ2	Osteoarthritis of the knee (hospital diagnosed) || id:ebi-a-GCST005813	Weighted median	9	-0.094324	0.0814629	0.246914
eqtl-a-ENSG00000123700	ebi-a-GCST005813	KCNJ2	Osteoarthritis of the knee (hospital diagnosed) || id:ebi-a-GCST005813	Simple mode	9	-0.123692	0.125331	0.352586
eqtl-a-ENSG00000123700	ebi-a-GCST005813	KCNJ2	Osteoarthritis of the knee (hospital diagnosed) || id:ebi-a-GCST005813	Weighted mode	9	-0.0897622	0.0879802	0.337467
eqtl-a-ENSG00000161021	ebi-a-GCST005813	MAML1	Osteoarthritis of the knee (hospital diagnosed) || id:ebi-a-GCST005813	Wald ratio	1	-0.398858	0.281795	0.156946
eqtl-a-ENSG00000124356	ebi-a-GCST005813	STAMBP	Osteoarthritis of the knee (hospital diagnosed) || id:ebi-a-GCST005813	MR Egger	4	0.00426441	0.155707	0.980638
eqtl-a-ENSG00000124356	ebi-a-GCST005813	STAMBP	Osteoarthritis of the knee (hospital diagnosed) || id:ebi-a-GCST005813	Weighted median	4	-0.135663	0.0908145	0.135216
eqtl-a-ENSG00000124356	ebi-a-GCST005813	STAMBP	Osteoarthritis of the knee (hospital diagnosed) || id:ebi-a-GCST005813	Simple mode	4	-0.342624	0.212282	0.204932
eqtl-a-ENSG00000124356	ebi-a-GCST005813	STAMBP	Osteoarthritis of the knee (hospital diagnosed) || id:ebi-a-GCST005813	Weighted mode	4	-0.0293923	0.103158	0.79424
eqtl-a-ENSG00000124789	ebi-a-GCST005813	NUP153	Osteoarthritis of the knee (hospital diagnosed) || id:ebi-a-GCST005813	MR Egger	3	-4.60235	2.87588	0.355557
eqtl-a-ENSG00000124789	ebi-a-GCST005813	NUP153	Osteoarthritis of the knee (hospital diagnosed) || id:ebi-a-GCST005813	Weighted median	3	0.0974169	0.19391	0.615398
eqtl-a-ENSG00000124789	ebi-a-GCST005813	NUP153	Osteoarthritis of the knee (hospital diagnosed) || id:ebi-a-GCST005813	Simple mode	3	0.200485	0.248578	0.5046
eqtl-a-ENSG00000124789	ebi-a-GCST005813	NUP153	Osteoarthritis of the knee (hospital diagnosed) || id:ebi-a-GCST005813	Weighted mode	3	0.12441	0.212076	0.616847
eqtl-a-ENSG00000141543	ebi-a-GCST005813	EIF4A3	Osteoarthritis of the knee (hospital diagnosed) || id:ebi-a-GCST005813	Inverse variance weighted	3	-0.104152	0.0765064	0.173402
eqtl-a-ENSG00000133561	ebi-a-GCST005813	GIMAP6	Osteoarthritis of the knee (hospital diagnosed) || id:ebi-a-GCST005813	MR Egger	4	-0.0152885	0.080662	0.867164
eqtl-a-ENSG00000133561	ebi-a-GCST005813	GIMAP6	Osteoarthritis of the knee (hospital diagnosed) || id:ebi-a-GCST005813	Weighted median	4	-0.0150132	0.0541401	0.781547
eqtl-a-ENSG00000133561	ebi-a-GCST005813	GIMAP6	Osteoarthritis of the knee (hospital diagnosed) || id:ebi-a-GCST005813	Simple mode	4	-0.0111961	0.082991	0.901228
eqtl-a-ENSG00000133561	ebi-a-GCST005813	GIMAP6	Osteoarthritis of the knee (hospital diagnosed) || id:ebi-a-GCST005813	Weighted mode	4	-0.0147989	0.0607273	0.823182
eqtl-a-ENSG00000109220	ebi-a-GCST005813	CHIC2	Osteoarthritis of the knee (hospital diagnosed) || id:ebi-a-GCST005813	Inverse variance weighted	2	-0.307317	0.230914	0.183232
eqtl-a-ENSG00000167261	ebi-a-GCST005813	DPEP2	Osteoarthritis of the knee (hospital diagnosed) || id:ebi-a-GCST005813	Inverse variance weighted	9	0.075659	0.0597479	0.205404
eqtl-a-ENSG00000141543	ebi-a-GCST005813	EIF4A3	Osteoarthritis of the knee (hospital diagnosed) || id:ebi-a-GCST005813	MR Egger	3	-0.142437	0.161381	0.539644
eqtl-a-ENSG00000141543	ebi-a-GCST005813	EIF4A3	Osteoarthritis of the knee (hospital diagnosed) || id:ebi-a-GCST005813	Weighted median	3	-0.108708	0.0747097	0.145649
eqtl-a-ENSG00000141543	ebi-a-GCST005813	EIF4A3	Osteoarthritis of the knee (hospital diagnosed) || id:ebi-a-GCST005813	Simple mode	3	-0.112867	0.114441	0.427979
eqtl-a-ENSG00000141543	ebi-a-GCST005813	EIF4A3	Osteoarthritis of the knee (hospital diagnosed) || id:ebi-a-GCST005813	Weighted mode	3	-0.108585	0.0827364	0.319765
eqtl-a-ENSG00000105829	ebi-a-GCST005813	BET1	Osteoarthritis of the knee (hospital diagnosed) || id:ebi-a-GCST005813	Inverse variance weighted	3	-0.0818826	0.0677517	0.226828
eqtl-a-ENSG00000152256	ebi-a-GCST005813	PDK1	Osteoarthritis of the knee (hospital diagnosed) || id:ebi-a-GCST005813	MR Egger	4	0.191983	0.135036	0.291025
eqtl-a-ENSG00000152256	ebi-a-GCST005813	PDK1	Osteoarthritis of the knee (hospital diagnosed) || id:ebi-a-GCST005813	Weighted median	4	-0.0225511	0.0624594	0.718061
eqtl-a-ENSG00000152256	ebi-a-GCST005813	PDK1	Osteoarthritis of the knee (hospital diagnosed) || id:ebi-a-GCST005813	Simple mode	4	-0.194986	0.14672	0.275895
eqtl-a-ENSG00000152256	ebi-a-GCST005813	PDK1	Osteoarthritis of the knee (hospital diagnosed) || id:ebi-a-GCST005813	Weighted mode	4	0.0104475	0.0660203	0.884314
eqtl-a-ENSG00000184277	ebi-a-GCST005813	TM2D3	Osteoarthritis of the knee (hospital diagnosed) || id:ebi-a-GCST005813	Wald ratio	1	-0.11129	0.0933159	0.233022
eqtl-a-ENSG00000158480	ebi-a-GCST005813	SPATA2	Osteoarthritis of the knee (hospital diagnosed) || id:ebi-a-GCST005813	Wald ratio	1	-0.262412	0.234966	0.264077
eqtl-a-ENSG00000165282	ebi-a-GCST005813	PIGO	Osteoarthritis of the knee (hospital diagnosed) || id:ebi-a-GCST005813	Wald ratio	1	-0.0848714	0.08328	0.308151
eqtl-a-ENSG00000196793	ebi-a-GCST005813	ZNF239	Osteoarthritis of the knee (hospital diagnosed) || id:ebi-a-GCST005813	Inverse variance weighted	4	0.0508607	0.0500779	0.309804
eqtl-a-ENSG00000149547	ebi-a-GCST005813	EI24	Osteoarthritis of the knee (hospital diagnosed) || id:ebi-a-GCST005813	Inverse variance weighted	2	0.0855066	0.119529	0.474384
eqtl-a-ENSG00000103274	ebi-a-GCST005813	NUBP1	Osteoarthritis of the knee (hospital diagnosed) || id:ebi-a-GCST005813	Wald ratio	1	-0.177033	0.25703	0.490972
eqtl-a-ENSG00000167202	ebi-a-GCST005813	TBC1D2B	Osteoarthritis of the knee (hospital diagnosed) || id:ebi-a-GCST005813	MR Egger	4	-0.155103	0.175334	0.469686
eqtl-a-ENSG00000167202	ebi-a-GCST005813	TBC1D2B	Osteoarthritis of the knee (hospital diagnosed) || id:ebi-a-GCST005813	Weighted median	4	-0.067966	0.0744347	0.361192
eqtl-a-ENSG00000167202	ebi-a-GCST005813	TBC1D2B	Osteoarthritis of the knee (hospital diagnosed) || id:ebi-a-GCST005813	Inverse variance weighted	4	-0.0553767	0.0832271	0.505814
eqtl-a-ENSG00000167202	ebi-a-GCST005813	TBC1D2B	Osteoarthritis of the knee (hospital diagnosed) || id:ebi-a-GCST005813	Simple mode	4	-0.0803685	0.134106	0.591217
eqtl-a-ENSG00000167202	ebi-a-GCST005813	TBC1D2B	Osteoarthritis of the knee (hospital diagnosed) || id:ebi-a-GCST005813	Weighted mode	4	-0.0762562	0.076502	0.392333
eqtl-a-ENSG00000169062	ebi-a-GCST005813	UPF3A	Osteoarthritis of the knee (hospital diagnosed) || id:ebi-a-GCST005813	Inverse variance weighted	4	0.0307516	0.050866	0.545471
eqtl-a-ENSG00000167261	ebi-a-GCST005813	DPEP2	Osteoarthritis of the knee (hospital diagnosed) || id:ebi-a-GCST005813	MR Egger	9	0.111423	0.108024	0.336638
eqtl-a-ENSG00000167261	ebi-a-GCST005813	DPEP2	Osteoarthritis of the knee (hospital diagnosed) || id:ebi-a-GCST005813	Weighted median	9	0.0513466	0.0716116	0.473364
eqtl-a-ENSG00000167261	ebi-a-GCST005813	DPEP2	Osteoarthritis of the knee (hospital diagnosed) || id:ebi-a-GCST005813	Simple mode	9	0.135369	0.118253	0.285407
eqtl-a-ENSG00000167261	ebi-a-GCST005813	DPEP2	Osteoarthritis of the knee (hospital diagnosed) || id:ebi-a-GCST005813	Weighted mode	9	0.0411424	0.0707838	0.577083
eqtl-a-ENSG00000176390	ebi-a-GCST005813	CRLF3	Osteoarthritis of the knee (hospital diagnosed) || id:ebi-a-GCST005813	Inverse variance weighted	3	0.0340537	0.0564352	0.546235
eqtl-a-ENSG00000169062	ebi-a-GCST005813	UPF3A	Osteoarthritis of the knee (hospital diagnosed) || id:ebi-a-GCST005813	MR Egger	4	0.058434	0.081886	0.54951
eqtl-a-ENSG00000169062	ebi-a-GCST005813	UPF3A	Osteoarthritis of the knee (hospital diagnosed) || id:ebi-a-GCST005813	Weighted median	4	0.0406276	0.0541012	0.45268
eqtl-a-ENSG00000169062	ebi-a-GCST005813	UPF3A	Osteoarthritis of the knee (hospital diagnosed) || id:ebi-a-GCST005813	Simple mode	4	-0.0645901	0.108082	0.592206
eqtl-a-ENSG00000169062	ebi-a-GCST005813	UPF3A	Osteoarthritis of the knee (hospital diagnosed) || id:ebi-a-GCST005813	Weighted mode	4	0.0459233	0.0549872	0.464912
eqtl-a-ENSG00000170190	ebi-a-GCST005813	SLC16A5	Osteoarthritis of the knee (hospital diagnosed) || id:ebi-a-GCST005813	MR Egger	3	0.0899765	0.218247	0.751058
eqtl-a-ENSG00000170190	ebi-a-GCST005813	SLC16A5	Osteoarthritis of the knee (hospital diagnosed) || id:ebi-a-GCST005813	Weighted median	3	0.0520459	0.0778372	0.503719
eqtl-a-ENSG00000170190	ebi-a-GCST005813	SLC16A5	Osteoarthritis of the knee (hospital diagnosed) || id:ebi-a-GCST005813	Simple mode	3	0.0408407	0.147377	0.807705
eqtl-a-ENSG00000170190	ebi-a-GCST005813	SLC16A5	Osteoarthritis of the knee (hospital diagnosed) || id:ebi-a-GCST005813	Weighted mode	3	0.0534695	0.0792235	0.569294
eqtl-a-ENSG00000213999	ebi-a-GCST005813	MEF2B	Osteoarthritis of the knee (hospital diagnosed) || id:ebi-a-GCST005813	Wald ratio	1	-0.0676294	0.117528	0.564999
eqtl-a-ENSG00000170310	ebi-a-GCST005813	STX8	Osteoarthritis of the knee (hospital diagnosed) || id:ebi-a-GCST005813	MR Egger	4	-0.0564316	0.0665697	0.485871
eqtl-a-ENSG00000170310	ebi-a-GCST005813	STX8	Osteoarthritis of the knee (hospital diagnosed) || id:ebi-a-GCST005813	Weighted median	4	-0.0244743	0.0429678	0.568952
eqtl-a-ENSG00000170310	ebi-a-GCST005813	STX8	Osteoarthritis of the knee (hospital diagnosed) || id:ebi-a-GCST005813	Simple mode	4	-0.0152726	0.0851226	0.869043
eqtl-a-ENSG00000170310	ebi-a-GCST005813	STX8	Osteoarthritis of the knee (hospital diagnosed) || id:ebi-a-GCST005813	Weighted mode	4	-0.0228649	0.0498011	0.677368
eqtl-a-ENSG00000122257	ebi-a-GCST005813	RBBP6	Osteoarthritis of the knee (hospital diagnosed) || id:ebi-a-GCST005813	Wald ratio	1	-0.0658516	0.130206	0.613031
eqtl-a-ENSG00000170310	ebi-a-GCST005813	STX8	Osteoarthritis of the knee (hospital diagnosed) || id:ebi-a-GCST005813	Inverse variance weighted	4	-0.0218411	0.043462	0.615292
eqtl-a-ENSG00000170876	ebi-a-GCST005813	TMEM43	Osteoarthritis of the knee (hospital diagnosed) || id:ebi-a-GCST005813	MR Egger	6	-0.126131	0.192312	0.54772
eqtl-a-ENSG00000170876	ebi-a-GCST005813	TMEM43	Osteoarthritis of the knee (hospital diagnosed) || id:ebi-a-GCST005813	Weighted median	6	-0.171322	0.114452	0.134424
eqtl-a-ENSG00000170876	ebi-a-GCST005813	TMEM43	Osteoarthritis of the knee (hospital diagnosed) || id:ebi-a-GCST005813	Simple mode	6	-0.189716	0.155009	0.275511
eqtl-a-ENSG00000170876	ebi-a-GCST005813	TMEM43	Osteoarthritis of the knee (hospital diagnosed) || id:ebi-a-GCST005813	Weighted mode	6	-0.173519	0.129082	0.236631
eqtl-a-ENSG00000173692	ebi-a-GCST005813	PSMD1	Osteoarthritis of the knee (hospital diagnosed) || id:ebi-a-GCST005813	Wald ratio	1	-0.0444758	0.0894272	0.618949
eqtl-a-ENSG00000152256	ebi-a-GCST005813	PDK1	Osteoarthritis of the knee (hospital diagnosed) || id:ebi-a-GCST005813	Inverse variance weighted	4	-0.0324775	0.0746939	0.663702
eqtl-a-ENSG00000175354	ebi-a-GCST005813	PTPN2	Osteoarthritis of the knee (hospital diagnosed) || id:ebi-a-GCST005813	Inverse variance weighted	2	0.0614994	0.143544	0.668334
eqtl-a-ENSG00000133561	ebi-a-GCST005813	GIMAP6	Osteoarthritis of the knee (hospital diagnosed) || id:ebi-a-GCST005813	Inverse variance weighted	4	-0.0190675	0.0533307	0.720693
eqtl-a-ENSG00000176390	ebi-a-GCST005813	CRLF3	Osteoarthritis of the knee (hospital diagnosed) || id:ebi-a-GCST005813	MR Egger	3	-0.0291598	0.0761119	0.767081
eqtl-a-ENSG00000176390	ebi-a-GCST005813	CRLF3	Osteoarthritis of the knee (hospital diagnosed) || id:ebi-a-GCST005813	Weighted median	3	0.0317233	0.0590822	0.591312
eqtl-a-ENSG00000176390	ebi-a-GCST005813	CRLF3	Osteoarthritis of the knee (hospital diagnosed) || id:ebi-a-GCST005813	Simple mode	3	0.320604	0.189127	0.232128
eqtl-a-ENSG00000176390	ebi-a-GCST005813	CRLF3	Osteoarthritis of the knee (hospital diagnosed) || id:ebi-a-GCST005813	Weighted mode	3	0.0156848	0.0558667	0.805277
eqtl-a-ENSG00000172409	ebi-a-GCST005813	CLP1	Osteoarthritis of the knee (hospital diagnosed) || id:ebi-a-GCST005813	Wald ratio	1	-0.055593	0.156382	0.722219
eqtl-a-ENSG00000170190	ebi-a-GCST005813	SLC16A5	Osteoarthritis of the knee (hospital diagnosed) || id:ebi-a-GCST005813	Inverse variance weighted	3	0.0290954	0.0860074	0.735145
eqtl-a-ENSG00000119285	ebi-a-GCST005813	HEATR1	Osteoarthritis of the knee (hospital diagnosed) || id:ebi-a-GCST005813	Wald ratio	1	-0.0279097	0.142608	0.844838
eqtl-a-ENSG00000196547	ebi-a-GCST005813	MAN2A2	Osteoarthritis of the knee (hospital diagnosed) || id:ebi-a-GCST005813	MR Egger	6	-0.0913439	0.107058	0.441618
eqtl-a-ENSG00000196547	ebi-a-GCST005813	MAN2A2	Osteoarthritis of the knee (hospital diagnosed) || id:ebi-a-GCST005813	Weighted median	6	-0.0915955	0.0813257	0.260047
eqtl-a-ENSG00000196547	ebi-a-GCST005813	MAN2A2	Osteoarthritis of the knee (hospital diagnosed) || id:ebi-a-GCST005813	Simple mode	6	-0.16967	0.127244	0.239912
eqtl-a-ENSG00000196547	ebi-a-GCST005813	MAN2A2	Osteoarthritis of the knee (hospital diagnosed) || id:ebi-a-GCST005813	Weighted mode	6	-0.0873747	0.0782435	0.314891
eqtl-a-ENSG00000158006	ebi-a-GCST005813	PAFAH2	Osteoarthritis of the knee (hospital diagnosed) || id:ebi-a-GCST005813	Inverse variance weighted	2	0.00969415	0.0695254	0.889108
eqtl-a-ENSG00000196793	ebi-a-GCST005813	ZNF239	Osteoarthritis of the knee (hospital diagnosed) || id:ebi-a-GCST005813	MR Egger	4	0.174035	0.161629	0.394221
eqtl-a-ENSG00000196793	ebi-a-GCST005813	ZNF239	Osteoarthritis of the knee (hospital diagnosed) || id:ebi-a-GCST005813	Weighted median	4	0.0551261	0.051638	0.285724
eqtl-a-ENSG00000196793	ebi-a-GCST005813	ZNF239	Osteoarthritis of the knee (hospital diagnosed) || id:ebi-a-GCST005813	Simple mode	4	-0.129336	0.100392	0.288009
eqtl-a-ENSG00000196793	ebi-a-GCST005813	ZNF239	Osteoarthritis of the knee (hospital diagnosed) || id:ebi-a-GCST005813	Weighted mode	4	0.0607881	0.0541482	0.343337
eqtl-a-ENSG00000124789	ebi-a-GCST005813	NUP153	Osteoarthritis of the knee (hospital diagnosed) || id:ebi-a-GCST005813	Inverse variance weighted	3	-0.0278487	0.318813	0.930392
eqtl-a-ENSG00000034533	ebi-a-GCST005813	ASTE1	Osteoarthritis of the knee (hospital diagnosed) || id:ebi-a-GCST005813	Wald ratio	1	-0.000496863	0.13132	0.996981

## Sheet: table S7. gene on hoa
Table S7. Mendelian randomization analysis of the causal effects of gene expression on Osteoarthritis of the hip.
id.exposure	id.outcome	exposure	outcome	method	nsnp	b	se	pval
eqtl-a-ENSG00000158480	ebi-a-GCST005810	SPATA2	Osteoarthritis of the hip (hospital diagnosed) || id:ebi-a-GCST005810	Wald ratio	1	0.924361	0.349517	0.00817677
eqtl-a-ENSG00000072274	ebi-a-GCST005810	TFRC	Osteoarthritis of the hip (hospital diagnosed) || id:ebi-a-GCST005810	MR Egger	5	-0.0375585	0.161825	0.831397
eqtl-a-ENSG00000072274	ebi-a-GCST005810	TFRC	Osteoarthritis of the hip (hospital diagnosed) || id:ebi-a-GCST005810	Weighted median	5	-0.0157573	0.085012	0.852952
eqtl-a-ENSG00000159140	ebi-a-GCST005810	SON	Osteoarthritis of the hip (hospital diagnosed) || id:ebi-a-GCST005810	Inverse variance weighted	2	-0.639446	0.256648	0.0127195
eqtl-a-ENSG00000072274	ebi-a-GCST005810	TFRC	Osteoarthritis of the hip (hospital diagnosed) || id:ebi-a-GCST005810	Simple mode	5	-0.15292	0.16965	0.418349
eqtl-a-ENSG00000072274	ebi-a-GCST005810	TFRC	Osteoarthritis of the hip (hospital diagnosed) || id:ebi-a-GCST005810	Weighted mode	5	-0.00238087	0.0889599	0.97993
eqtl-a-ENSG00000082641	ebi-a-GCST005810	NFE2L1	Osteoarthritis of the hip (hospital diagnosed) || id:ebi-a-GCST005810	MR Egger	3	0.369958	0.575296	0.636177
eqtl-a-ENSG00000082641	ebi-a-GCST005810	NFE2L1	Osteoarthritis of the hip (hospital diagnosed) || id:ebi-a-GCST005810	Weighted median	3	0.418192	0.158756	0.00843408
eqtl-a-ENSG00000109220	ebi-a-GCST005810	CHIC2	Osteoarthritis of the hip (hospital diagnosed) || id:ebi-a-GCST005810	Inverse variance weighted	2	-0.711235	0.310543	0.0220041
eqtl-a-ENSG00000082641	ebi-a-GCST005810	NFE2L1	Osteoarthritis of the hip (hospital diagnosed) || id:ebi-a-GCST005810	Simple mode	3	0.469692	0.31031	0.269306
eqtl-a-ENSG00000082641	ebi-a-GCST005810	NFE2L1	Osteoarthritis of the hip (hospital diagnosed) || id:ebi-a-GCST005810	Weighted mode	3	0.544497	0.21827	0.130069
eqtl-a-ENSG00000082641	ebi-a-GCST005810	NFE2L1	Osteoarthritis of the hip (hospital diagnosed) || id:ebi-a-GCST005810	Inverse variance weighted	3	0.330356	0.175585	0.0599086
eqtl-a-ENSG00000124356	ebi-a-GCST005810	STAMBP	Osteoarthritis of the hip (hospital diagnosed) || id:ebi-a-GCST005810	Inverse variance weighted	4	-0.211228	0.117021	0.0710675
eqtl-a-ENSG00000167261	ebi-a-GCST005810	DPEP2	Osteoarthritis of the hip (hospital diagnosed) || id:ebi-a-GCST005810	Inverse variance weighted	9	0.143603	0.0876678	0.101414
eqtl-a-ENSG00000105829	ebi-a-GCST005810	BET1	Osteoarthritis of the hip (hospital diagnosed) || id:ebi-a-GCST005810	MR Egger	3	0.346712	0.248734	0.396178
eqtl-a-ENSG00000105829	ebi-a-GCST005810	BET1	Osteoarthritis of the hip (hospital diagnosed) || id:ebi-a-GCST005810	Weighted median	3	0.097798	0.0899429	0.276889
eqtl-a-ENSG00000184277	ebi-a-GCST005810	TM2D3	Osteoarthritis of the hip (hospital diagnosed) || id:ebi-a-GCST005810	Wald ratio	1	-0.171582	0.127757	0.179261
eqtl-a-ENSG00000105829	ebi-a-GCST005810	BET1	Osteoarthritis of the hip (hospital diagnosed) || id:ebi-a-GCST005810	Simple mode	3	-0.112491	0.241615	0.687295
eqtl-a-ENSG00000105829	ebi-a-GCST005810	BET1	Osteoarthritis of the hip (hospital diagnosed) || id:ebi-a-GCST005810	Weighted mode	3	0.120086	0.0937221	0.328577
eqtl-a-ENSG00000110851	ebi-a-GCST005810	PRDM4	Osteoarthritis of the hip (hospital diagnosed) || id:ebi-a-GCST005810	Inverse variance weighted	2	-0.105509	0.0795034	0.184473
eqtl-a-ENSG00000170876	ebi-a-GCST005810	TMEM43	Osteoarthritis of the hip (hospital diagnosed) || id:ebi-a-GCST005810	Inverse variance weighted	6	-0.162328	0.123119	0.187351
eqtl-a-ENSG00000123700	ebi-a-GCST005810	KCNJ2	Osteoarthritis of the hip (hospital diagnosed) || id:ebi-a-GCST005810	Inverse variance weighted	9	-0.114828	0.0901084	0.202546
eqtl-a-ENSG00000122257	ebi-a-GCST005810	RBBP6	Osteoarthritis of the hip (hospital diagnosed) || id:ebi-a-GCST005810	Wald ratio	1	-0.224751	0.177506	0.205455
eqtl-a-ENSG00000123700	ebi-a-GCST005810	KCNJ2	Osteoarthritis of the hip (hospital diagnosed) || id:ebi-a-GCST005810	MR Egger	9	-0.0545826	0.189533	0.781699
eqtl-a-ENSG00000123700	ebi-a-GCST005810	KCNJ2	Osteoarthritis of the hip (hospital diagnosed) || id:ebi-a-GCST005810	Weighted median	9	-0.100406	0.114137	0.379026
eqtl-a-ENSG00000133561	ebi-a-GCST005810	GIMAP6	Osteoarthritis of the hip (hospital diagnosed) || id:ebi-a-GCST005810	Inverse variance weighted	4	-0.113781	0.0910343	0.211348
eqtl-a-ENSG00000123700	ebi-a-GCST005810	KCNJ2	Osteoarthritis of the hip (hospital diagnosed) || id:ebi-a-GCST005810	Simple mode	9	-0.0812785	0.176285	0.657029
eqtl-a-ENSG00000123700	ebi-a-GCST005810	KCNJ2	Osteoarthritis of the hip (hospital diagnosed) || id:ebi-a-GCST005810	Weighted mode	9	-0.0987453	0.117907	0.42663
eqtl-a-ENSG00000124356	ebi-a-GCST005810	STAMBP	Osteoarthritis of the hip (hospital diagnosed) || id:ebi-a-GCST005810	MR Egger	4	-0.302578	0.215296	0.295105
eqtl-a-ENSG00000124356	ebi-a-GCST005810	STAMBP	Osteoarthritis of the hip (hospital diagnosed) || id:ebi-a-GCST005810	Weighted median	4	-0.237902	0.124785	0.0565869
eqtl-a-ENSG00000176390	ebi-a-GCST005810	CRLF3	Osteoarthritis of the hip (hospital diagnosed) || id:ebi-a-GCST005810	Inverse variance weighted	3	0.0798381	0.0791038	0.312839
eqtl-a-ENSG00000124356	ebi-a-GCST005810	STAMBP	Osteoarthritis of the hip (hospital diagnosed) || id:ebi-a-GCST005810	Simple mode	4	-0.225028	0.189056	0.319544
eqtl-a-ENSG00000124356	ebi-a-GCST005810	STAMBP	Osteoarthritis of the hip (hospital diagnosed) || id:ebi-a-GCST005810	Weighted mode	4	-0.24092	0.138182	0.1796
eqtl-a-ENSG00000124789	ebi-a-GCST005810	NUP153	Osteoarthritis of the hip (hospital diagnosed) || id:ebi-a-GCST005810	MR Egger	3	-0.77211	2.94429	0.836729
eqtl-a-ENSG00000124789	ebi-a-GCST005810	NUP153	Osteoarthritis of the hip (hospital diagnosed) || id:ebi-a-GCST005810	Weighted median	3	-0.0638433	0.257522	0.804201
eqtl-a-ENSG00000175354	ebi-a-GCST005810	PTPN2	Osteoarthritis of the hip (hospital diagnosed) || id:ebi-a-GCST005810	Inverse variance weighted	2	0.248889	0.249133	0.317784
eqtl-a-ENSG00000124789	ebi-a-GCST005810	NUP153	Osteoarthritis of the hip (hospital diagnosed) || id:ebi-a-GCST005810	Simple mode	3	0.0374917	0.369223	0.928383
eqtl-a-ENSG00000124789	ebi-a-GCST005810	NUP153	Osteoarthritis of the hip (hospital diagnosed) || id:ebi-a-GCST005810	Weighted mode	3	-0.163793	0.318518	0.658272
eqtl-a-ENSG00000133561	ebi-a-GCST005810	GIMAP6	Osteoarthritis of the hip (hospital diagnosed) || id:ebi-a-GCST005810	MR Egger	4	-0.0229187	0.145653	0.889418
eqtl-a-ENSG00000133561	ebi-a-GCST005810	GIMAP6	Osteoarthritis of the hip (hospital diagnosed) || id:ebi-a-GCST005810	Weighted median	4	-0.093895	0.0733082	0.200255
eqtl-a-ENSG00000102245	ebi-a-GCST005810	CD40LG	Osteoarthritis of the hip (hospital diagnosed) || id:ebi-a-GCST005810	Wald ratio	1	-0.406689	0.43078	0.345132
eqtl-a-ENSG00000133561	ebi-a-GCST005810	GIMAP6	Osteoarthritis of the hip (hospital diagnosed) || id:ebi-a-GCST005810	Simple mode	4	-0.134731	0.13085	0.378919
eqtl-a-ENSG00000133561	ebi-a-GCST005810	GIMAP6	Osteoarthritis of the hip (hospital diagnosed) || id:ebi-a-GCST005810	Weighted mode	4	-0.0922235	0.0820172	0.342676
eqtl-a-ENSG00000141543	ebi-a-GCST005810	EIF4A3	Osteoarthritis of the hip (hospital diagnosed) || id:ebi-a-GCST005810	MR Egger	3	-0.0693987	0.221074	0.806357
eqtl-a-ENSG00000141543	ebi-a-GCST005810	EIF4A3	Osteoarthritis of the hip (hospital diagnosed) || id:ebi-a-GCST005810	Weighted median	3	-0.0126156	0.106105	0.905357
eqtl-a-ENSG00000170310	ebi-a-GCST005810	STX8	Osteoarthritis of the hip (hospital diagnosed) || id:ebi-a-GCST005810	Inverse variance weighted	4	0.0520024	0.0594937	0.382074
eqtl-a-ENSG00000141543	ebi-a-GCST005810	EIF4A3	Osteoarthritis of the hip (hospital diagnosed) || id:ebi-a-GCST005810	Simple mode	3	0.00686789	0.148791	0.967379
eqtl-a-ENSG00000141543	ebi-a-GCST005810	EIF4A3	Osteoarthritis of the hip (hospital diagnosed) || id:ebi-a-GCST005810	Weighted mode	3	-0.015946	0.114596	0.902079
eqtl-a-ENSG00000167202	ebi-a-GCST005810	TBC1D2B	Osteoarthritis of the hip (hospital diagnosed) || id:ebi-a-GCST005810	Inverse variance weighted	4	0.085925	0.0983978	0.382532
eqtl-a-ENSG00000152256	ebi-a-GCST005810	PDK1	Osteoarthritis of the hip (hospital diagnosed) || id:ebi-a-GCST005810	MR Egger	4	-0.0623442	0.184348	0.767423
eqtl-a-ENSG00000152256	ebi-a-GCST005810	PDK1	Osteoarthritis of the hip (hospital diagnosed) || id:ebi-a-GCST005810	Weighted median	4	-0.0104922	0.0831235	0.899554
eqtl-a-ENSG00000105829	ebi-a-GCST005810	BET1	Osteoarthritis of the hip (hospital diagnosed) || id:ebi-a-GCST005810	Inverse variance weighted	3	0.0886029	0.112419	0.430609
eqtl-a-ENSG00000152256	ebi-a-GCST005810	PDK1	Osteoarthritis of the hip (hospital diagnosed) || id:ebi-a-GCST005810	Simple mode	4	-0.0158296	0.123406	0.906049
eqtl-a-ENSG00000152256	ebi-a-GCST005810	PDK1	Osteoarthritis of the hip (hospital diagnosed) || id:ebi-a-GCST005810	Weighted mode	4	-0.0131762	0.0866866	0.888835
eqtl-a-ENSG00000161021	ebi-a-GCST005810	MAML1	Osteoarthritis of the hip (hospital diagnosed) || id:ebi-a-GCST005810	Wald ratio	1	0.273897	0.387024	0.479132
eqtl-a-ENSG00000169062	ebi-a-GCST005810	UPF3A	Osteoarthritis of the hip (hospital diagnosed) || id:ebi-a-GCST005810	Inverse variance weighted	4	0.0467063	0.0694253	0.501102
eqtl-a-ENSG00000196793	ebi-a-GCST005810	ZNF239	Osteoarthritis of the hip (hospital diagnosed) || id:ebi-a-GCST005810	Inverse variance weighted	4	0.0433506	0.0680862	0.524319
eqtl-a-ENSG00000196470	ebi-a-GCST005810	SIAH1	Osteoarthritis of the hip (hospital diagnosed) || id:ebi-a-GCST005810	Inverse variance weighted	2	0.1021	0.176889	0.563806
eqtl-a-ENSG00000170190	ebi-a-GCST005810	SLC16A5	Osteoarthritis of the hip (hospital diagnosed) || id:ebi-a-GCST005810	Inverse variance weighted	3	0.055415	0.102819	0.589917
eqtl-a-ENSG00000167202	ebi-a-GCST005810	TBC1D2B	Osteoarthritis of the hip (hospital diagnosed) || id:ebi-a-GCST005810	MR Egger	4	0.0761676	0.186712	0.722843
eqtl-a-ENSG00000167202	ebi-a-GCST005810	TBC1D2B	Osteoarthritis of the hip (hospital diagnosed) || id:ebi-a-GCST005810	Weighted median	4	0.079897	0.104204	0.443238
eqtl-a-ENSG00000158006	ebi-a-GCST005810	PAFAH2	Osteoarthritis of the hip (hospital diagnosed) || id:ebi-a-GCST005810	Inverse variance weighted	2	-0.0506837	0.0963076	0.598701
eqtl-a-ENSG00000167202	ebi-a-GCST005810	TBC1D2B	Osteoarthritis of the hip (hospital diagnosed) || id:ebi-a-GCST005810	Simple mode	4	-0.0468741	0.179998	0.811395
eqtl-a-ENSG00000167202	ebi-a-GCST005810	TBC1D2B	Osteoarthritis of the hip (hospital diagnosed) || id:ebi-a-GCST005810	Weighted mode	4	0.0791839	0.111215	0.527844
eqtl-a-ENSG00000167261	ebi-a-GCST005810	DPEP2	Osteoarthritis of the hip (hospital diagnosed) || id:ebi-a-GCST005810	MR Egger	9	0.253429	0.161457	0.160489
eqtl-a-ENSG00000167261	ebi-a-GCST005810	DPEP2	Osteoarthritis of the hip (hospital diagnosed) || id:ebi-a-GCST005810	Weighted median	9	0.149985	0.0931297	0.107289
eqtl-a-ENSG00000244462	ebi-a-GCST005810	RBM12	Osteoarthritis of the hip (hospital diagnosed) || id:ebi-a-GCST005810	Wald ratio	1	-0.143168	0.325346	0.659903
eqtl-a-ENSG00000167261	ebi-a-GCST005810	DPEP2	Osteoarthritis of the hip (hospital diagnosed) || id:ebi-a-GCST005810	Simple mode	9	0.0668191	0.204592	0.752353
eqtl-a-ENSG00000167261	ebi-a-GCST005810	DPEP2	Osteoarthritis of the hip (hospital diagnosed) || id:ebi-a-GCST005810	Weighted mode	9	0.165015	0.0963238	0.125042
eqtl-a-ENSG00000169062	ebi-a-GCST005810	UPF3A	Osteoarthritis of the hip (hospital diagnosed) || id:ebi-a-GCST005810	MR Egger	4	0.0063061	0.111767	0.960135
eqtl-a-ENSG00000169062	ebi-a-GCST005810	UPF3A	Osteoarthritis of the hip (hospital diagnosed) || id:ebi-a-GCST005810	Weighted median	4	0.0456493	0.0717387	0.524563
eqtl-a-ENSG00000173692	ebi-a-GCST005810	PSMD1	Osteoarthritis of the hip (hospital diagnosed) || id:ebi-a-GCST005810	Wald ratio	1	-0.0528259	0.122936	0.667413
eqtl-a-ENSG00000169062	ebi-a-GCST005810	UPF3A	Osteoarthritis of the hip (hospital diagnosed) || id:ebi-a-GCST005810	Simple mode	4	0.137098	0.144192	0.411851
eqtl-a-ENSG00000169062	ebi-a-GCST005810	UPF3A	Osteoarthritis of the hip (hospital diagnosed) || id:ebi-a-GCST005810	Weighted mode	4	0.0333754	0.0717022	0.673302
eqtl-a-ENSG00000170190	ebi-a-GCST005810	SLC16A5	Osteoarthritis of the hip (hospital diagnosed) || id:ebi-a-GCST005810	MR Egger	3	0.077685	0.1944	0.757974
eqtl-a-ENSG00000170190	ebi-a-GCST005810	SLC16A5	Osteoarthritis of the hip (hospital diagnosed) || id:ebi-a-GCST005810	Weighted median	3	0.058937	0.107048	0.581933
eqtl-a-ENSG00000172409	ebi-a-GCST005810	CLP1	Osteoarthritis of the hip (hospital diagnosed) || id:ebi-a-GCST005810	Wald ratio	1	-0.0877257	0.216222	0.684949
eqtl-a-ENSG00000170190	ebi-a-GCST005810	SLC16A5	Osteoarthritis of the hip (hospital diagnosed) || id:ebi-a-GCST005810	Simple mode	3	0.0443227	0.167446	0.816025
eqtl-a-ENSG00000170190	ebi-a-GCST005810	SLC16A5	Osteoarthritis of the hip (hospital diagnosed) || id:ebi-a-GCST005810	Weighted mode	3	0.0609886	0.107219	0.626836
eqtl-a-ENSG00000170310	ebi-a-GCST005810	STX8	Osteoarthritis of the hip (hospital diagnosed) || id:ebi-a-GCST005810	MR Egger	4	-0.0102584	0.0911912	0.920706
eqtl-a-ENSG00000170310	ebi-a-GCST005810	STX8	Osteoarthritis of the hip (hospital diagnosed) || id:ebi-a-GCST005810	Weighted median	4	0.0445176	0.060069	0.458628
eqtl-a-ENSG00000034533	ebi-a-GCST005810	ASTE1	Osteoarthritis of the hip (hospital diagnosed) || id:ebi-a-GCST005810	Wald ratio	1	0.0616648	0.180005	0.73192
eqtl-a-ENSG00000170310	ebi-a-GCST005810	STX8	Osteoarthritis of the hip (hospital diagnosed) || id:ebi-a-GCST005810	Simple mode	4	0.0885609	0.117584	0.506063
eqtl-a-ENSG00000170310	ebi-a-GCST005810	STX8	Osteoarthritis of the hip (hospital diagnosed) || id:ebi-a-GCST005810	Weighted mode	4	0.0416772	0.0605495	0.540703
eqtl-a-ENSG00000170876	ebi-a-GCST005810	TMEM43	Osteoarthritis of the hip (hospital diagnosed) || id:ebi-a-GCST005810	MR Egger	6	0.000757326	0.25102	0.997737
eqtl-a-ENSG00000170876	ebi-a-GCST005810	TMEM43	Osteoarthritis of the hip (hospital diagnosed) || id:ebi-a-GCST005810	Weighted median	6	-0.104857	0.156481	0.502799
eqtl-a-ENSG00000165282	ebi-a-GCST005810	PIGO	Osteoarthritis of the hip (hospital diagnosed) || id:ebi-a-GCST005810	Wald ratio	1	-0.0370542	0.113655	0.744406
eqtl-a-ENSG00000170876	ebi-a-GCST005810	TMEM43	Osteoarthritis of the hip (hospital diagnosed) || id:ebi-a-GCST005810	Simple mode	6	-0.036708	0.239593	0.884224
eqtl-a-ENSG00000170876	ebi-a-GCST005810	TMEM43	Osteoarthritis of the hip (hospital diagnosed) || id:ebi-a-GCST005810	Weighted mode	6	-0.090469	0.17636	0.629819
eqtl-a-ENSG00000124789	ebi-a-GCST005810	NUP153	Osteoarthritis of the hip (hospital diagnosed) || id:ebi-a-GCST005810	Inverse variance weighted	3	-0.0770304	0.243195	0.751439
eqtl-a-ENSG00000152256	ebi-a-GCST005810	PDK1	Osteoarthritis of the hip (hospital diagnosed) || id:ebi-a-GCST005810	Inverse variance weighted	4	-0.0180673	0.0785451	0.818073
eqtl-a-ENSG00000072274	ebi-a-GCST005810	TFRC	Osteoarthritis of the hip (hospital diagnosed) || id:ebi-a-GCST005810	Inverse variance weighted	5	-0.0151332	0.0871101	0.862082
eqtl-a-ENSG00000176390	ebi-a-GCST005810	CRLF3	Osteoarthritis of the hip (hospital diagnosed) || id:ebi-a-GCST005810	MR Egger	3	0.0972769	0.106297	0.528188
eqtl-a-ENSG00000176390	ebi-a-GCST005810	CRLF3	Osteoarthritis of the hip (hospital diagnosed) || id:ebi-a-GCST005810	Weighted median	3	0.0832904	0.078161	0.286592
eqtl-a-ENSG00000119285	ebi-a-GCST005810	HEATR1	Osteoarthritis of the hip (hospital diagnosed) || id:ebi-a-GCST005810	Wald ratio	1	-0.0321621	0.19619	0.869784
eqtl-a-ENSG00000176390	ebi-a-GCST005810	CRLF3	Osteoarthritis of the hip (hospital diagnosed) || id:ebi-a-GCST005810	Simple mode	3	0.0756649	0.148389	0.660814
eqtl-a-ENSG00000176390	ebi-a-GCST005810	CRLF3	Osteoarthritis of the hip (hospital diagnosed) || id:ebi-a-GCST005810	Weighted mode	3	0.0838893	0.0817247	0.412589
eqtl-a-ENSG00000213999	ebi-a-GCST005810	MEF2B	Osteoarthritis of the hip (hospital diagnosed) || id:ebi-a-GCST005810	Wald ratio	1	0.0211852	0.160645	0.895083
eqtl-a-ENSG00000103274	ebi-a-GCST005810	NUBP1	Osteoarthritis of the hip (hospital diagnosed) || id:ebi-a-GCST005810	Wald ratio	1	-0.0413459	0.345479	0.904739
eqtl-a-ENSG00000196547	ebi-a-GCST005810	MAN2A2	Osteoarthritis of the hip (hospital diagnosed) || id:ebi-a-GCST005810	MR Egger	6	-0.0930931	0.146776	0.560375
eqtl-a-ENSG00000196547	ebi-a-GCST005810	MAN2A2	Osteoarthritis of the hip (hospital diagnosed) || id:ebi-a-GCST005810	Weighted median	6	-0.0281417	0.10674	0.792052
eqtl-a-ENSG00000141543	ebi-a-GCST005810	EIF4A3	Osteoarthritis of the hip (hospital diagnosed) || id:ebi-a-GCST005810	Inverse variance weighted	3	-0.00914105	0.104995	0.930623
eqtl-a-ENSG00000196547	ebi-a-GCST005810	MAN2A2	Osteoarthritis of the hip (hospital diagnosed) || id:ebi-a-GCST005810	Simple mode	6	-0.0663199	0.159777	0.695296
eqtl-a-ENSG00000196547	ebi-a-GCST005810	MAN2A2	Osteoarthritis of the hip (hospital diagnosed) || id:ebi-a-GCST005810	Weighted mode	6	-0.0262243	0.108424	0.81849
eqtl-a-ENSG00000196793	ebi-a-GCST005810	ZNF239	Osteoarthritis of the hip (hospital diagnosed) || id:ebi-a-GCST005810	MR Egger	4	0.287403	0.220194	0.321775
eqtl-a-ENSG00000196793	ebi-a-GCST005810	ZNF239	Osteoarthritis of the hip (hospital diagnosed) || id:ebi-a-GCST005810	Weighted median	4	0.0538428	0.0694671	0.438291
eqtl-a-ENSG00000149547	ebi-a-GCST005810	EI24	Osteoarthritis of the hip (hospital diagnosed) || id:ebi-a-GCST005810	Inverse variance weighted	2	-0.0125574	0.162574	0.938431
eqtl-a-ENSG00000196793	ebi-a-GCST005810	ZNF239	Osteoarthritis of the hip (hospital diagnosed) || id:ebi-a-GCST005810	Simple mode	4	-0.0925179	0.174249	0.632248
eqtl-a-ENSG00000196793	ebi-a-GCST005810	ZNF239	Osteoarthritis of the hip (hospital diagnosed) || id:ebi-a-GCST005810	Weighted mode	4	0.0640884	0.0709083	0.432713
eqtl-a-ENSG00000101182	ebi-a-GCST005810	PSMA7	Osteoarthritis of the hip (hospital diagnosed) || id:ebi-a-GCST005810	Wald ratio	1	0.010368	0.308165	0.973161
eqtl-a-ENSG00000196547	ebi-a-GCST005810	MAN2A2	Osteoarthritis of the hip (hospital diagnosed) || id:ebi-a-GCST005810	Inverse variance weighted	6	-0.0021151	0.0933716	0.981927

## Sheet: table S8. OR
id.outcome	exposure	outcome	method	nsnp	b	se	pval	or	or_lci95	or_uci95
ebi-a-GCST90029004	SON	BMD	Inverse variance weighted	2	0.0321777	0.0149286	0.0311273	1.0327	1.00292	1.06336
ebi-a-GCST005814	SON	OA	Inverse variance weighted	2	-0.307	0.125	0.014	0.735502	0.575581	0.939855
ebi-a-GCST005813	SON	KOA	Inverse variance weighted	2	-0.618	0.187	0.001	0.539255	0.373487	0.778597
ebi-a-GCST005810	SON	HOA	Inverse variance weighted	2	-0.639	0.257	0.013	0.527585	0.319028	0.87248
ebi-a-GCST90029004	NUP153	BMD	MR Egger	3	-0.585123	0.164043	0.174013	0.557037	0.403876	0.768281
ebi-a-GCST90029004	NUP153		Weighted median	3	-0.00971767	0.017159	0.571169	0.990329	0.957577	1.0242
ebi-a-GCST90029004	NUP153		Inverse variance weighted	3	-0.00628972	0.0342471	0.854282	0.99373	0.929216	1.06272
ebi-a-GCST90029004	NUP153		Simple mode	3	-0.040356	0.0297531	0.307808	0.960447	0.90604	1.01812
ebi-a-GCST90029004	NUP153		Weighted mode	3	-0.0204208	0.019954	0.413751	0.979786	0.942207	1.01886
ebi-a-GCST005814	NUP153	OA	MR Egger	3	-3.526	1.408	0.242	0.029409	0.00186184	0.464537
ebi-a-GCST005814	NUP153		Weighted median	3	-0.065	0.135	0.633	0.937486	0.719402	1.22168
ebi-a-GCST005814	NUP153		Inverse variance weighted	3	-0.064	0.204	0.752	0.937586	0.628673	1.39829
ebi-a-GCST005814	NUP153		Simple mode	3	-0.233	0.238	0.431	0.792189	0.496584	1.26376
ebi-a-GCST005814	NUP153		Weighted mode	3	-0.11	0.181	0.606	0.896074	0.628589	1.27738
ebi-a-GCST005813	NUP153	KOA	MR Egger	3	-4.602	2.876	0.356	0.0100282	3.57e-05	2.81334
ebi-a-GCST005813	NUP153		Weighted median	3	0.097	0.194	0.615	1.10232	0.753786	1.61201
ebi-a-GCST005813	NUP153		Inverse variance weighted	3	-0.028	0.319	0.93	0.972535	0.520627	1.8167
ebi-a-GCST005813	NUP153		Simple mode	3	0.2	0.249	0.505	1.222	0.750716	1.98913
ebi-a-GCST005813	NUP153		Weighted mode	3	0.124	0.212	0.617	1.13248	0.747322	1.71614
ebi-a-GCST005810	NUP153	HOA	MR Egger	3	-0.772	2.944	0.837	0.462037	0.00144029	148.219
ebi-a-GCST005810	NUP153		Weighted median	3	-0.064	0.258	0.804	0.938152	0.566325	1.55411
ebi-a-GCST005810	NUP153		Inverse variance weighted	3	-0.077	0.243	0.751	0.925862	0.574823	1.49128
ebi-a-GCST005810	NUP153		Simple mode	3	0.037	0.369	0.928	1.0382	0.503493	2.14078
ebi-a-GCST005810	NUP153		Weighted mode	3	-0.164	0.319	0.658	0.848918	0.454714	1.58487

## Sheet: table S9
Heterogeneity and Pleiotropy
id.exposure	id.outcome	outcome	exposure	method	Q	Q_df	Q_pval
eqtl-a-ENSG00000159140	ebi-a-GCST90029004	Heel bone mineral density || id:ebi-a-GCST90029004	|| id:eqtl-a-ENSG00000159140	Inverse variance weighted	0.560522	1	0.45405
id.exposure	id.outcome	outcome	exposure	method	Q	Q_df	Q_pval
eqtl-a-ENSG00000124789	ebi-a-GCST005814	Osteoarthritis (hospital diagnosed) || id:ebi-a-GCST005814	|| id:eqtl-a-ENSG00000124789	MR Egger	0.00457722	1	0.94606
eqtl-a-ENSG00000124789	ebi-a-GCST005814	Osteoarthritis (hospital diagnosed) || id:ebi-a-GCST005814	|| id:eqtl-a-ENSG00000124789	Inverse variance weighted	6.09199	2	0.0475489
id.exposure	id.outcome	outcome	exposure	method	Q	Q_df	Q_pval
eqtl-a-ENSG00000159140	ebi-a-GCST005810	Osteoarthritis of the hip (hospital diagnosed) || id:ebi-a-GCST005810	|| id:eqtl-a-ENSG00000159140	Inverse variance weighted	0.204702	1	0.650952
id.exposure	id.outcome	outcome	exposure	method	Q	Q_df	Q_pval
eqtl-a-ENSG00000159140	ebi-a-GCST005814	Osteoarthritis (hospital diagnosed) || id:ebi-a-GCST005814	|| id:eqtl-a-ENSG00000159140	Inverse variance weighted	0.0886708	1	0.765874
id.exposure	id.outcome	outcome	exposure	method	Q	Q_df	Q_pval
eqtl-a-ENSG00000159140	ebi-a-GCST005813	Osteoarthritis of the knee (hospital diagnosed) || id:ebi-a-GCST005813	|| id:eqtl-a-ENSG00000159140	Inverse variance weighted	0.125487	1	0.723158
id.exposure	id.outcome	outcome	exposure	method	Q	Q_df	Q_pval
eqtl-a-ENSG00000124789	ebi-a-GCST005813	Osteoarthritis of the knee (hospital diagnosed) || id:ebi-a-GCST005813	|| id:eqtl-a-ENSG00000124789	MR Egger	1.86541	1	0.172002
eqtl-a-ENSG00000124789	ebi-a-GCST005813	Osteoarthritis of the knee (hospital diagnosed) || id:ebi-a-GCST005813	|| id:eqtl-a-ENSG00000124789	Inverse variance weighted	6.61811	2	0.0365508
id.exposure	id.outcome	outcome	exposure	method	Q	Q_df	Q_pval
eqtl-a-ENSG00000124789	ebi-a-GCST005810	Osteoarthritis of the hip (hospital diagnosed) || id:ebi-a-GCST005810	|| id:eqtl-a-ENSG00000124789	MR Egger	0.133088	1	0.715252
eqtl-a-ENSG00000124789	ebi-a-GCST005810	Osteoarthritis of the hip (hospital diagnosed) || id:ebi-a-GCST005810	|| id:eqtl-a-ENSG00000124789	Inverse variance weighted	0.189203	2	0.909735
id.exposure	id.outcome	outcome	exposure	method	Q	Q_df	Q_pval
eqtl-a-ENSG00000124789	ebi-a-GCST90029004	Heel bone mineral density || id:ebi-a-GCST90029004	|| id:eqtl-a-ENSG00000124789	MR Egger	0.0419596	1	0.837697
eqtl-a-ENSG00000124789	ebi-a-GCST90029004	Heel bone mineral density || id:ebi-a-GCST90029004	|| id:eqtl-a-ENSG00000124789	Inverse variance weighted	12.5795	2	0.0018552
id.exposure	id.outcome	outcome	exposure	egger_intercept	se	pval
eqtl-a-ENSG00000159140	ebi-a-GCST90029004	Heel bone mineral density || id:ebi-a-GCST90029004	|| id:eqtl-a-ENSG00000159140	NA	NA	NA
id.exposure	id.outcome	outcome	exposure	egger_intercept	se	pval
eqtl-a-ENSG00000159140	ebi-a-GCST005814	Osteoarthritis (hospital diagnosed) || id:ebi-a-GCST005814	|| id:eqtl-a-ENSG00000159140	NA	NA	NA
id.exposure	id.outcome	outcome	exposure	egger_intercept	se	pval
eqtl-a-ENSG00000159140	ebi-a-GCST005810	Osteoarthritis of the hip (hospital diagnosed) || id:ebi-a-GCST005810	|| id:eqtl-a-ENSG00000159140	NA	NA	NA
id.exposure	id.outcome	outcome	exposure	egger_intercept	se	pval
eqtl-a-ENSG00000159140	ebi-a-GCST005813	Osteoarthritis of the knee (hospital diagnosed) || id:ebi-a-GCST005813	|| id:eqtl-a-ENSG00000159140	NA	NA	NA
id.exposure	id.outcome	outcome	exposure	egger_intercept	se	pval
eqtl-a-ENSG00000124789	ebi-a-GCST005814	Osteoarthritis (hospital diagnosed) || id:ebi-a-GCST005814	|| id:eqtl-a-ENSG00000124789	0.394686	0.159969	0.245145
id.exposure	id.outcome	outcome	exposure	egger_intercept	se	pval
eqtl-a-ENSG00000124789	ebi-a-GCST005813	Osteoarthritis of the knee (hospital diagnosed) || id:ebi-a-GCST005813	|| id:eqtl-a-ENSG00000124789	0.522027	0.327047	0.356299
id.exposure	id.outcome	outcome	exposure	egger_intercept	se	pval
eqtl-a-ENSG00000124789	ebi-a-GCST005810	Osteoarthritis of the hip (hospital diagnosed) || id:ebi-a-GCST005810	|| id:eqtl-a-ENSG00000124789	0.0791583	0.334161	0.851923
id.exposure	id.outcome	outcome	exposure	egger_intercept	se	pval
eqtl-a-ENSG00000124789	ebi-a-GCST90029004	Heel bone mineral density || id:ebi-a-GCST90029004	|| id:eqtl-a-ENSG00000124789	0.0659514	0.0186259	0.17523
id.exposure	id.outcome	outcome	exposure	method	nsnp	b	se	pval
eqtl-a-ENSG00000159140	ebi-a-GCST90029004	Heel bone mineral density || id:ebi-a-GCST90029004	|| id:eqtl-a-ENSG00000159140	Inverse variance weighted (multiplicative random effects)	2	0.0321777	0.0111767	0.00398955
id.exposure	id.outcome	outcome	exposure	method	nsnp	b	se	pval
eqtl-a-ENSG00000159140	ebi-a-GCST005814	Osteoarthritis (hospital diagnosed) || id:ebi-a-GCST005814	|| id:eqtl-a-ENSG00000159140	Inverse variance weighted (multiplicative random effects)	2	-0.307203	0.0372482	1.61828e-16
id.exposure	id.outcome	outcome	exposure	method	nsnp	b	se	pval
eqtl-a-ENSG00000159140	ebi-a-GCST005810	Osteoarthritis of the hip (hospital diagnosed) || id:ebi-a-GCST005810	|| id:eqtl-a-ENSG00000159140	Inverse variance weighted (multiplicative random effects)	2	-0.639446	0.116118	3.65266e-08
id.exposure	id.outcome	outcome	exposure	method	nsnp	b	se	pval
eqtl-a-ENSG00000159140	ebi-a-GCST005813	Osteoarthritis of the knee (hospital diagnosed) || id:ebi-a-GCST005813	|| id:eqtl-a-ENSG00000159140	Inverse variance weighted (multiplicative random effects)	2	-0.617567	0.066385	1.36776e-20
id.exposure	id.outcome	outcome	exposure	method	nsnp	b	se	pval
eqtl-a-ENSG00000124789	ebi-a-GCST005814	Osteoarthritis (hospital diagnosed) || id:ebi-a-GCST005814	|| id:eqtl-a-ENSG00000124789	Inverse variance weighted (multiplicative random effects)	3	-0.0644466	0.203927	0.751982
id.exposure	id.outcome	outcome	exposure	method	nsnp	b	se	pval
eqtl-a-ENSG00000124789	ebi-a-GCST005813	Osteoarthritis of the knee (hospital diagnosed) || id:ebi-a-GCST005813	|| id:eqtl-a-ENSG00000124789	Inverse variance weighted (multiplicative random effects)	3	-0.0278487	0.318813	0.930392
id.exposure	id.outcome	outcome	exposure	method	nsnp	b	se	pval
eqtl-a-ENSG00000124789	ebi-a-GCST005810	Osteoarthritis of the hip (hospital diagnosed) || id:ebi-a-GCST005810	|| id:eqtl-a-ENSG00000124789	Inverse variance weighted (multiplicative random effects)	3	-0.0770304	0.0748005	0.303098
id.exposure	id.outcome	outcome	exposure	method	nsnp	b	se	pval
eqtl-a-ENSG00000124789	ebi-a-GCST90029004	Heel bone mineral density || id:ebi-a-GCST90029004	|| id:eqtl-a-ENSG00000124789	Inverse variance weighted (multiplicative random effects)	3	-0.00628972	0.0342471	0.854282
exposure	outcome	id.exposure	id.outcome	samplesize	SNP	b	se	p
|| id:eqtl-a-ENSG00000159140	Heel bone mineral density || id:ebi-a-GCST90029004	eqtl-a-ENSG00000159140	ebi-a-GCST90029004	NA	All	0.0321777	0.0149286	0.0311273
exposure	outcome	id.exposure	id.outcome	samplesize	SNP	b	se	p
|| id:eqtl-a-ENSG00000159140	Osteoarthritis (hospital diagnosed) || id:ebi-a-GCST005814	eqtl-a-ENSG00000159140	ebi-a-GCST005814	50508	All	-0.307203	0.125088	0.0140535
exposure	outcome	id.exposure	id.outcome	samplesize	SNP	b	se	p
|| id:eqtl-a-ENSG00000159140	Osteoarthritis of the hip (hospital diagnosed) || id:ebi-a-GCST005810	eqtl-a-ENSG00000159140	ebi-a-GCST005810	11989	All	-0.639446	0.256648	0.0127195
exposure	outcome	id.exposure	id.outcome	samplesize	SNP	b	se	p
|| id:eqtl-a-ENSG00000159140	Osteoarthritis of the knee (hospital diagnosed) || id:ebi-a-GCST005813	eqtl-a-ENSG00000159140	ebi-a-GCST005813	22347	All	-0.617567	0.1874	0.000982677
exposure	outcome	id.exposure	id.outcome	samplesize	SNP	b	se	p
|| id:eqtl-a-ENSG00000124789	Osteoarthritis (hospital diagnosed) || id:ebi-a-GCST005814	eqtl-a-ENSG00000124789	ebi-a-GCST005814	50508	rs149007767	-0.225522	0.155413	0.146748
|| id:eqtl-a-ENSG00000124789	Osteoarthritis (hospital diagnosed) || id:ebi-a-GCST005814	eqtl-a-ENSG00000124789	ebi-a-GCST005814	50508	rs149110519	0.00835808	0.232782	0.971358
|| id:eqtl-a-ENSG00000124789	Osteoarthritis (hospital diagnosed) || id:ebi-a-GCST005814	eqtl-a-ENSG00000124789	ebi-a-GCST005814	50508	rs17330192	0.0622636	0.418357	0.881689
|| id:eqtl-a-ENSG00000124789	Osteoarthritis (hospital diagnosed) || id:ebi-a-GCST005814	eqtl-a-ENSG00000124789	ebi-a-GCST005814	50508	All	-0.0644465	0.203927	0.751982
exposure	outcome	id.exposure	id.outcome	samplesize	SNP	b	se	p
|| id:eqtl-a-ENSG00000124789	Osteoarthritis of the knee (hospital diagnosed) || id:ebi-a-GCST005813	eqtl-a-ENSG00000124789	ebi-a-GCST005813	22347	rs149007767	-0.176714	0.450134	0.69463
|| id:eqtl-a-ENSG00000124789	Osteoarthritis of the knee (hospital diagnosed) || id:ebi-a-GCST005813	eqtl-a-ENSG00000124789	ebi-a-GCST005813	22347	rs149110519	0.13992	0.188191	0.45718
|| id:eqtl-a-ENSG00000124789	Osteoarthritis of the knee (hospital diagnosed) || id:ebi-a-GCST005813	eqtl-a-ENSG00000124789	ebi-a-GCST005813	22347	rs17330192	-0.120594	0.692069	0.861668
|| id:eqtl-a-ENSG00000124789	Osteoarthritis of the knee (hospital diagnosed) || id:ebi-a-GCST005813	eqtl-a-ENSG00000124789	ebi-a-GCST005813	22347	All	-0.0278487	0.318813	0.930392
exposure	outcome	id.exposure	id.outcome	samplesize	SNP	b	se	p
|| id:eqtl-a-ENSG00000124789	Osteoarthritis of the hip (hospital diagnosed) || id:ebi-a-GCST005810	eqtl-a-ENSG00000124789	ebi-a-GCST005810	11989	rs149007767	-0.13395	0.287812	0.641639
|| id:eqtl-a-ENSG00000124789	Osteoarthritis of the hip (hospital diagnosed) || id:ebi-a-GCST005810	eqtl-a-ENSG00000124789	ebi-a-GCST005810	11989	rs149110519	-0.0893167	0.25974	0.730945
|| id:eqtl-a-ENSG00000124789	Osteoarthritis of the hip (hospital diagnosed) || id:ebi-a-GCST005810	eqtl-a-ENSG00000124789	ebi-a-GCST005810	11989	rs17330192	0.048562	0.380109	0.89834
|| id:eqtl-a-ENSG00000124789	Osteoarthritis of the hip (hospital diagnosed) || id:ebi-a-GCST005810	eqtl-a-ENSG00000124789	ebi-a-GCST005810	11989	All	-0.0770304	0.243195	0.751439
exposure	outcome	id.exposure	id.outcome	samplesize	SNP	b	se	p
|| id:eqtl-a-ENSG00000124789	Heel bone mineral density || id:ebi-a-GCST90029004	eqtl-a-ENSG00000124789	ebi-a-GCST90029004	583314	rs149007767	-0.0347207	0.0216204	0.10829
|| id:eqtl-a-ENSG00000124789	Heel bone mineral density || id:ebi-a-GCST90029004	eqtl-a-ENSG00000124789	ebi-a-GCST90029004	583314	rs149110519	0.00469943	0.0418466	0.910585
|| id:eqtl-a-ENSG00000124789	Heel bone mineral density || id:ebi-a-GCST90029004	eqtl-a-ENSG00000124789	ebi-a-GCST90029004	583314	rs17330192	0.0195055	0.0671912	0.771589
|| id:eqtl-a-ENSG00000124789	Heel bone mineral density || id:ebi-a-GCST90029004	eqtl-a-ENSG00000124789	ebi-a-GCST90029004	583314	All	-0.00628972	0.0342471	0.854282

## Sheet: table S10
Table S10. STROBE-MR checklist of recommended items to address in reports of Mendelian randomization studies
Item No.	Section	Checklist item	Section (paragraph number)	Page.
1	TITLE and ABSTRACT	Indicate Mendelian randomization (MR) as the study’s design in the title and/or the abstract if that is a main purpose of the study	Study design (paragraph 2)	6
	INTRODUCTION
2	Background	Explain the scientific background and rationale for the reported study. What is the exposure? Is a potential causal relationship between exposure and outcome plausible? Justify why MR is a helpful method to address the study question	Data source and Study population (paragraph 2)	7
3	Objectives	State specific objectives clearly, including pre-specified causal hypotheses (if any). State that MR is a method that, under specific assumptions, intends to estimate causal effects	Introduction (paragraph 3) and Data source and Study population (paragraph 2)	2, 7
	METHODS
4	Study design and data sources	Present key elements of the study design early in the article. Consider including a table listing sources of data for all phases of the study. For each data source contributing to the analysis, describe the following:	Data source and Study population (paragraph 2) and Table 2.	7
	a)	Setting: Describe the study design and the underlying population, if possible. Describe the setting, locations, and relevant dates, including periods of recruitment, exposure, follow-up, and data collection, when available.	Data source and Study population (paragraph 2) and Table 2.	7
	b)	Participants: Give the eligibility criteria, and the sources and methods of selection of participants. Report the sample size, and whether any power or sample size calculations were carried out prior to the main analysis	Data source and Study population (paragraph 2) and Table 2.	7
	c)	Describe measurement, quality control and selection of genetic variants	Selection of Instrumental Variables (paragraph 1)	8
	d)	For each exposure, outcome, and other relevant variables, describe methods of assessment and diagnostic criteria for diseases	Multimethod verification of target genes and Construction of regulatory networks (paragraph 1-2)	8
	e)	Provide details of ethics committee approval and participant informed consent, if relevant	Data source and Study population (paragraph 2)	7~8
5	Assumptions	Explicitly state the three core IV assumptions for the main analysis (relevance, independence and exclusion restriction) as well assumptions for any additional or sensitivity analysis	MR Analysis (paragraph 1)	8
6	Statistical methods: main analysis	Describe statistical methods and statistics used
	a)	Describe how quantitative variables were handled in the analyses (i.e., scale, units, model)	MR Analysis (paragraph 1)	8
	b)	Describe how genetic variants were handled in the analyses and, if applicable, how their weights were selected	MR Analysis (paragraph 1)	8
	c)	Describe the MR estimator (e.g. two-stage least squares, Wald ratio) and related statistics. Detail the included covariates and, in case of two-sample MR, whether the same covariate set was used for adjustment in the two samples	MR Analysis (paragraph 1)	8
	d)	Explain how missing data were addressed	MR Analysis (paragraph 1)	8
	e)	If applicable, indicate how multiple testing was addressed	Data source and Study population (paragraph 3) and MR Analysis (paragraph 1)	7~8
7	Assessment of assumptions	Describe any methods or prior knowledge used to assess the assumptions or justify their validity	MR Analysis (paragraph 1)	8
8	Sensitivity analyses and additional analyses	Describe any sensitivity analyses or additional analyses performed (e.g. comparison of effect estimates from different approaches, independent replication, bias analytic techniques, validation of instruments, simulations)	MR Analysis (paragraph 1)	8
9	Software and pre-registration
	a)	Name statistical software and package(s), including version and settings used	MR Analysis (paragraph 1)	8
	b)	State whether the study protocol and details were pre-registered (as well as when and where)	NA	-
	RESULTS
10	Descriptive data
	a)	Report the numbers of individuals at each stage of included studies and reasons for exclusion. Consider use of a flow diagram	Data source and Study population (paragraph 3), table 2, and figure 7	7~8
	b)	Report summary statistics for phenotypic exposure(s), outcome(s), and other relevant variables (e.g. means, SDs, proportions)	NA	-
	c)	If the data sources include meta-analyses of previous studies, provide the assessments of heterogeneity across these studies	NA	-
	d)	For two-sample MR:	NA	-
		i. Provide justification of the similarity of the genetic variant-exposure associations between the exposure and outcome samples
		ii. Provide information on the number of individuals who overlap between the exposure and outcome studies
11	Main results
	a)	Report the associations between genetic variant and exposure, and between genetic variant and outcome, preferably on an interpretable scale	Causal relationship between gene expression and phenotype through MR (paragraph 1) and S1 table	3
	b)	Report MR estimates of the relationship between exposure and outcome, and the measures of uncertainty from the MR analysis, on an interpretable scale, such as odds ratio or relative risk per SD difference	Causal relationship between gene expression and phenotype through MR (paragraph 1)	3
	c)	If relevant, consider translating estimates of relative risk into absolute risk for a meaningful time period	Causal relationship between gene expression and phenotype through MR (paragraph 1) and S1 table	3
	d)	Consider plots to visualize results (e.g. forest plot, scatterplot of associations between genetic variants and outcome versus between genetic variants and exposure)	Figure 4	3
12	Assessment of assumptions
	a)	Report the assessment of the validity of the assumptions	Causal relationship between gene expression and phenotype through MR (paragraph 1)	3
	b)	Report any additional statistics (e.g., assessments of heterogeneity across genetic variants, such as I2, Q statistic or E-value)	S1 table	-
13	Sensitivity analyses and additional analyses
	a)	Report any sensitivity analyses to assess the robustness of the main results to violations of the assumptions	S2 table	-
	b)	Report results from other sensitivity analyses or additional analyses	S2 table	-
	c)	Report any assessment of direction of causal relationship (e.g., bidirectional MR)	Causal relationship between gene expression and phenotype through MR (paragraph 1) and S1 table	3
	d)	When relevant, report and compare with estimates from non-MR analyses	Causal relationship between gene expression and phenotype through MR (paragraph 1)	3
	e)	Consider additional plots to visualize results (e.g., leave-one-out analyses)	S1 table	-
	DISCUSSION
14	Key results	Summarize key results with reference to study objectives	Causal relationship between gene expression and phenotype through MR (paragraph 1)	3
15	Limitations	Discuss limitations of the study, taking into account the validity of the IV assumptions, other sources of potential bias, and imprecision. Discuss both direction and magnitude of any potential bias and any efforts to address them	Discussion (paragraph 3)	5
16	Interpretation
	a)	Meaning: Give a cautious overall interpretation of results in the context of their limitations and in comparison with other studies	Discussion (paragraph3-5)	5~6
	b)	Mechanism: Discuss underlying biological mechanisms that could drive a potential causal relationship between the investigated exposure and the outcome, and whether the gene-environment equivalence assumption is reasonable. Use causal language carefully, clarifying that IV estimates may provide causal effects only under certain assumptions	Discussion (paragraph3)	5~6
	c)	Clinical relevance: Discuss whether the results have clinical or public policy relevance, and to what extent they inform effect sizes of possible interventions	Discussion (paragraph1-3)	5~6
17	Generalizability	Discuss the generalizability of the study results (a) to other populations, (b) across other exposure periods/timings, and (c) across other levels of exposure	Discussion (paragraph 3)	5~6
	OTHER INFORMATION
18	Funding	Describe sources of funding and the role of funders in the present study and, if applicable, sources of funding for the databases and original study or studies on which the present study is based	Funding section	12
19	Data and data sharing	Provide the data used to perform all analyses or report where and how the data can be accessed, and reference these sources in the article. Provide the statistical code needed to reproduce the results in the article, or report whether the code is publicly accessible and if so, where	Data availability section	-
20	Conflicts of Interest	All authors should declare all potential conflicts of interest	Competing interests section	-

[truncated: 3 more sheets: table S11, table S12, table S13]
